# Supplementary material for: Evaluation of Liftover Tools for the Conversion of Genome Reference Consortium Human Build 37 to Build 38 Using ClinVar Variants
Source: Genes (Basel). 2023 Sep 26;14(10):1875. doi: 10.3390/genes14101875 (PMC10606611; doi:10.3390/genes14101875)
Supplement: Supplementary file 1 [file genes-14-01875-s001.zip]

Archive with 1 entries (1 files):
- genes-2613805-supplementary.xlsx
