# Supplementary material for: Evaluation of Liftover Tools for the Conversion of Genome Reference Consortium Human Build 37 to Build 38 Using ClinVar Variants
Source: Genes (Basel). 2023 Sep 26;14(10):1875. doi: 10.3390/genes14101875 (PMC10606611; doi:10.3390/genes14101875)
Supplement: Supplementary file 1 [file genes-14-01875-s001.zip › genes-2613805-supplementary.xlsx]

## Sheet: readMe
Supplementary Table S1. Pathogenic and/or likely pathogenic variants among variants which failed conversion by CrossMap
Supplementary Table S2. Pathogenic and/or likely pathogenic variants among variants which failed conversion by NCBIRemap
Supplementary Table S3. Pathogenic and/or likely pathogenic variants among variants which failed conversion by UCSCliftOver

## Sheet: Table S1
#Chr	Start	ID	Ref	Alt	Type	CLNALLELEID	CLNDN	CLNDISDB	CLNREVSTAT	CLNSIG	CLNHGVS	GENEINFO	MC	Liftover tools
2	73448097	210124	TCTC	T	Indels/dup	207017	Alstrom_syndrome|not_specified|not_provided	MONDO:MONDO:0008763,MedGen:C0268425,OMIM:203800,Orphanet:ORPHA64,SNOMED_CT:63702009|MedGen:CN169374|MedGen:CN517202	criteria_provided,_multiple_submitters,_no_conflicts	Benign/Likely_benign	NC_000002.12:g.73448098CTC[1]	ALMS1:7840	SO:0001822|inframe_deletion	unmappedCROSSMAP|unmappedUCSC|unmappedNCBI
2	178535858	196651	G	GA	Indels/dup	193812	Tibial_muscular_dystrophy|Myopathy,_myofibrillar,_9,_with_early_respiratory_failure|Autosomal_recessive_limb-girdle_muscular_dystrophy_type_2J|Early-onset_myopathy_with_fatal_cardiomyopathy|not_specified|not_provided	MONDO:MONDO:0010870,MedGen:C1838244,OMIM:600334,Orphanet:ORPHA609|MONDO:MONDO:0011362,MedGen:C1863599,OMIM:603689,Orphanet:ORPHA178464|MONDO:MONDO:0012127,MedGen:C1837342,OMIM:608807,Orphanet:ORPHA140922|MONDO:MONDO:0012714,MedGen:C2673677,OMIM:611705,Orphanet:ORPHA289377|MedGen:CN169374|MedGen:CN517202	criteria_provided,_multiple_submitters,_no_conflicts	Benign/Likely_benign	NC_000002.12:g.178535859dup	TTN:7273|TTN-AS1:100506866	SO:0001627|intron_variant	unmappedCROSSMAP|unmappedUCSC|unmappedNCBI
7	117548628	161188	G	GTT	Indels/dup	171032	Cystic_fibrosis|Inborn_genetic_diseases|not_specified|not_provided	MONDO:MONDO:0009061,MedGen:C0010674,OMIM:219700,Orphanet:ORPHA586,SNOMED_CT:190905008|MeSH:D030342,MedGen:C0950123|MedGen:CN169374|MedGen:CN517202	criteria_provided,_multiple_submitters,_no_conflicts	Benign/Likely_benign	NC_000007.14:g.117548629T[9]	CFTR:1080|CFTR-AS1:111082987	SO:0001627|intron_variant	unmappedCROSSMAP|unmappedUCSC|unmappedNCBI
9	133356377	420446	CGCACCCCGCACCCG	C	Indels/dup	407586	Leigh_syndrome|not_specified	MONDO:MONDO:0009723,MedGen:C0023264,OMIM:256000,Orphanet:ORPHA506,SNOMED_CT:29570005|MedGen:CN169374	criteria_provided,_multiple_submitters,_no_conflicts	Likely_benign	NC_000009.12:g.133356380_133356393del	SURF1:6834	SO:0001627|intron_variant	unmappedCROSSMAP|mappedUCSC|unmappedNCBI
10	47322702	678674	C	T	SNV	655993	Telangiectasia,_hereditary_hemorrhagic,_type_5|Cardiovascular_phenotype|not_provided	MONDO:MONDO:0014217,MedGen:C3809710,OMIM:615506|MedGen:CN230736|MedGen:CN517202	criteria_provided,_multiple_submitters,_no_conflicts	Benign/Likely_benign	NC_000010.11:g.47322702C>T	GDF2:2658	SO:0001819|synonymous_variant	unmappedCROSSMAP|mappedUCSC|mappedNCBI
10	47322983	1147836	G	A	SNV	1141139	Telangiectasia,_hereditary_hemorrhagic,_type_5|Cardiovascular_phenotype	MONDO:MONDO:0014217,MedGen:C3809710,OMIM:615506|MedGen:CN230736	criteria_provided,_multiple_submitters,_no_conflicts	Likely_benign	NC_000010.11:g.47322983G>A	GDF2:2658	SO:0001819|synonymous_variant	unmappedCROSSMAP|mappedUCSC|mappedNCBI
10	47322994	698205	T	C	SNV	687636	Telangiectasia,_hereditary_hemorrhagic,_type_5|not_provided	MONDO:MONDO:0014217,MedGen:C3809710,OMIM:615506|MedGen:CN517202	criteria_provided,_multiple_submitters,_no_conflicts	Likely_benign	NC_000010.11:g.47322994T>C	GDF2:2658	SO:0001583|missense_variant	unmappedCROSSMAP|mappedUCSC|mappedNCBI
10	47323024	515941	C	T	SNV	502795	Telangiectasia,_hereditary_hemorrhagic,_type_5|not_specified	MONDO:MONDO:0014217,MedGen:C3809710,OMIM:615506|MedGen:CN169374	criteria_provided,_multiple_submitters,_no_conflicts	Benign	NC_000010.11:g.47323024C>T	GDF2:2658	SO:0001627|intron_variant	unmappedCROSSMAP|mappedUCSC|mappedNCBI
10	47324846	993986	A	T	SNV	981694	Telangiectasia,_hereditary_hemorrhagic,_type_5|Cardiovascular_phenotype	MONDO:MONDO:0014217,MedGen:C3809710,OMIM:615506|MedGen:CN230736	criteria_provided,_multiple_submitters,_no_conflicts	Benign/Likely_benign	NC_000010.11:g.47324846A>T	GDF2:2658	SO:0001583|missense_variant	unmappedCROSSMAP|mappedUCSC|mappedNCBI
10	47324949	1330424	T	A	SNV	1321103	Telangiectasia,_hereditary_hemorrhagic,_type_5	MONDO:MONDO:0014217,MedGen:C3809710,OMIM:615506	criteria_provided,_multiple_submitters,_no_conflicts	Uncertain_significance	NC_000010.11:g.47324949T>A	GDF2:2658	SO:0001583|missense_variant	unmappedCROSSMAP|mappedUCSC|mappedNCBI
10	47325001	698646	C	T	SNV	687638	Cardiovascular_phenotype|not_provided	MedGen:CN230736|MedGen:CN517202	criteria_provided,_multiple_submitters,_no_conflicts	Likely_benign	NC_000010.11:g.47325001C>T	GDF2:2658	SO:0001819|synonymous_variant	unmappedCROSSMAP|mappedUCSC|mappedNCBI
10	47325109	1167596	G	A	SNV	1156415	Telangiectasia,_hereditary_hemorrhagic,_type_5|Cardiovascular_phenotype	MONDO:MONDO:0014217,MedGen:C3809710,OMIM:615506|MedGen:CN230736	criteria_provided,_multiple_submitters,_no_conflicts	Benign	NC_000010.11:g.47325109G>A	GDF2:2658	SO:0001819|synonymous_variant	unmappedCROSSMAP|mappedUCSC|mappedNCBI
10	47325121	1658134	C	T	SNV	1594135	Telangiectasia,_hereditary_hemorrhagic,_type_5|Cardiovascular_phenotype	MONDO:MONDO:0014217,MedGen:C3809710,OMIM:615506|MedGen:CN230736	criteria_provided,_multiple_submitters,_no_conflicts	Likely_benign	NC_000010.11:g.47325121C>T	GDF2:2658	SO:0001819|synonymous_variant	unmappedCROSSMAP|mappedUCSC|mappedNCBI
10	47325146	695467	G	A	SNV	684176	Telangiectasia,_hereditary_hemorrhagic,_type_5|Cardiovascular_phenotype|not_provided	MONDO:MONDO:0014217,MedGen:C3809710,OMIM:615506|MedGen:CN230736|MedGen:CN517202	criteria_provided,_multiple_submitters,_no_conflicts	Benign	NC_000010.11:g.47325146G>A	GDF2:2658	SO:0001583|missense_variant	unmappedCROSSMAP|mappedUCSC|mappedNCBI
10	47325148	1093666	C	T	SNV	1077061	Telangiectasia,_hereditary_hemorrhagic,_type_5|Cardiovascular_phenotype	MONDO:MONDO:0014217,MedGen:C3809710,OMIM:615506|MedGen:CN230736	criteria_provided,_multiple_submitters,_no_conflicts	Likely_benign	NC_000010.11:g.47325148C>T	GDF2:2658	SO:0001819|synonymous_variant	unmappedCROSSMAP|mappedUCSC|mappedNCBI
10	47325205	699621	C	T	SNV	687639	Telangiectasia,_hereditary_hemorrhagic,_type_5|Cardiovascular_phenotype	MONDO:MONDO:0014217,MedGen:C3809710,OMIM:615506|MedGen:CN230736	criteria_provided,_multiple_submitters,_no_conflicts	Likely_benign	NC_000010.11:g.47325205C>T	GDF2:2658	SO:0001819|synonymous_variant	unmappedCROSSMAP|mappedUCSC|mappedNCBI
10	47325211	1587300	G	A	SNV	1541816	Telangiectasia,_hereditary_hemorrhagic,_type_5|Cardiovascular_phenotype	MONDO:MONDO:0014217,MedGen:C3809710,OMIM:615506|MedGen:CN230736	criteria_provided,_multiple_submitters,_no_conflicts	Likely_benign	NC_000010.11:g.47325211G>A	GDF2:2658	SO:0001819|synonymous_variant	unmappedCROSSMAP|mappedUCSC|mappedNCBI
10	47325226	706045	C	T	SNV	692844	Telangiectasia,_hereditary_hemorrhagic,_type_5|Cardiovascular_phenotype	MONDO:MONDO:0014217,MedGen:C3809710,OMIM:615506|MedGen:CN230736	criteria_provided,_multiple_submitters,_no_conflicts	Likely_benign	NC_000010.11:g.47325226C>T	GDF2:2658	SO:0001819|synonymous_variant	unmappedCROSSMAP|mappedUCSC|mappedNCBI
10	47325234	1330724	G	C	SNV	1321402	Telangiectasia,_hereditary_hemorrhagic,_type_5	MONDO:MONDO:0014217,MedGen:C3809710,OMIM:615506	criteria_provided,_multiple_submitters,_no_conflicts	Likely_benign	NC_000010.11:g.47325234G>C	GDF2:2658	SO:0001583|missense_variant	unmappedCROSSMAP|mappedUCSC|mappedNCBI
10	47325234	474672	G	T	SNV	460072	Telangiectasia,_hereditary_hemorrhagic,_type_5|Cardiovascular_phenotype	MONDO:MONDO:0014217,MedGen:C3809710,OMIM:615506|MedGen:CN230736	criteria_provided,_multiple_submitters,_no_conflicts	Uncertain_significance	NC_000010.11:g.47325234G>T	GDF2:2658	SO:0001583|missense_variant	unmappedCROSSMAP|mappedUCSC|mappedNCBI
10	47325244	509527	C	A	SNV	502798	Pulmonary_arterial_hypertension|Telangiectasia,_hereditary_hemorrhagic,_type_5|not_specified|Cardiovascular_phenotype	Human_Phenotype_Ontology:HP:0002092,Human_Phenotype_Ontology:HP:0006546,MONDO:MONDO:0015924,MedGen:C2973725,Orphanet:ORPHA182090,SNOMED_CT:11399002|MONDO:MONDO:0014217,MedGen:C3809710,OMIM:615506|MedGen:CN169374|MedGen:CN230736	criteria_provided,_multiple_submitters,_no_conflicts	Benign/Likely_benign	NC_000010.11:g.47325244C>A	GDF2:2658	SO:0001583|missense_variant	unmappedCROSSMAP|mappedUCSC|mappedNCBI
10	47325268	1078882	C	T	SNV	1077062	Telangiectasia,_hereditary_hemorrhagic,_type_5|Cardiovascular_phenotype	MONDO:MONDO:0014217,MedGen:C3809710,OMIM:615506|MedGen:CN230736	criteria_provided,_multiple_submitters,_no_conflicts	Likely_benign	NC_000010.11:g.47325268C>T	GDF2:2658	SO:0001819|synonymous_variant	unmappedCROSSMAP|mappedUCSC|mappedNCBI
10	47325270	695332	A	G	SNV	684177	Telangiectasia,_hereditary_hemorrhagic,_type_5|Cardiovascular_phenotype|not_provided	MONDO:MONDO:0014217,MedGen:C3809710,OMIM:615506|MedGen:CN230736|MedGen:CN517202	criteria_provided,_multiple_submitters,_no_conflicts	Benign/Likely_benign	NC_000010.11:g.47325270A>G	GDF2:2658	SO:0001583|missense_variant	unmappedCROSSMAP|mappedUCSC|mappedNCBI
10	47325286	668456	G	C	SNV	655994	Telangiectasia,_hereditary_hemorrhagic,_type_5|not_provided	MONDO:MONDO:0014217,MedGen:C3809710,OMIM:615506|MedGen:CN517202	criteria_provided,_multiple_submitters,_no_conflicts	Likely_benign	NC_000010.11:g.47325286G>C	GDF2:2658	SO:0001819|synonymous_variant	unmappedCROSSMAP|mappedUCSC|mappedNCBI
10	47325318	1362792	TG	T	Indels/dup	1396112	Telangiectasia,_hereditary_hemorrhagic,_type_5|Cardiovascular_phenotype	MONDO:MONDO:0014217,MedGen:C3809710,OMIM:615506|MedGen:CN230736	criteria_provided,_multiple_submitters,_no_conflicts	Uncertain_significance	NC_000010.11:g.47325319del	GDF2:2658	SO:0001589|frameshift_variant	unmappedCROSSMAP|mappedUCSC|mappedNCBI
10	47325341	430360	G	A	SNV	421789	Telangiectasia,_hereditary_hemorrhagic,_type_5|not_provided	MONDO:MONDO:0014217,MedGen:C3809710,OMIM:615506|MedGen:CN517202	criteria_provided,_multiple_submitters,_no_conflicts	Uncertain_significance	NC_000010.11:g.47325341G>A	GDF2:2658	SO:0001583|missense_variant	unmappedCROSSMAP|mappedUCSC|mappedNCBI
10	47325355	1549755	G	C	SNV	1538710	Telangiectasia,_hereditary_hemorrhagic,_type_5|Cardiovascular_phenotype	MONDO:MONDO:0014217,MedGen:C3809710,OMIM:615506|MedGen:CN230736	criteria_provided,_multiple_submitters,_no_conflicts	Likely_benign	NC_000010.11:g.47325355G>C	GDF2:2658	SO:0001819|synonymous_variant	unmappedCROSSMAP|mappedUCSC|mappedNCBI
10	47325365	390215	G	A	SNV	371686	Telangiectasia,_hereditary_hemorrhagic,_type_5|not_provided	MONDO:MONDO:0014217,MedGen:C3809710,OMIM:615506|MedGen:CN517202	criteria_provided,_multiple_submitters,_no_conflicts	Uncertain_significance	NC_000010.11:g.47325365G>A	GDF2:2658	SO:0001583|missense_variant	unmappedCROSSMAP|mappedUCSC|mappedNCBI
10	47325397	1587500	G	A	SNV	1542015	Telangiectasia,_hereditary_hemorrhagic,_type_5|Cardiovascular_phenotype	MONDO:MONDO:0014217,MedGen:C3809710,OMIM:615506|MedGen:CN230736	criteria_provided,_multiple_submitters,_no_conflicts	Likely_benign	NC_000010.11:g.47325397G>A	GDF2:2658	SO:0001819|synonymous_variant	unmappedCROSSMAP|mappedUCSC|mappedNCBI
10	47325405	474673	C	T	SNV	460756	Telangiectasia,_hereditary_hemorrhagic,_type_5|not_specified|Cardiovascular_phenotype|not_provided	MONDO:MONDO:0014217,MedGen:C3809710,OMIM:615506|MedGen:CN169374|MedGen:CN230736|MedGen:CN517202	criteria_provided,_multiple_submitters,_no_conflicts	Benign/Likely_benign	NC_000010.11:g.47325405C>T	GDF2:2658	SO:0001583|missense_variant	unmappedCROSSMAP|mappedUCSC|mappedNCBI
10	47325427	1128121	G	A	SNV	1120287	Telangiectasia,_hereditary_hemorrhagic,_type_5|Cardiovascular_phenotype	MONDO:MONDO:0014217,MedGen:C3809710,OMIM:615506|MedGen:CN230736	criteria_provided,_multiple_submitters,_no_conflicts	Likely_benign	NC_000010.11:g.47325427G>A	GDF2:2658	SO:0001819|synonymous_variant	unmappedCROSSMAP|mappedUCSC|mappedNCBI
10	47325430	1138322	G	A	SNV	1120288	Telangiectasia,_hereditary_hemorrhagic,_type_5|Cardiovascular_phenotype	MONDO:MONDO:0014217,MedGen:C3809710,OMIM:615506|MedGen:CN230736	criteria_provided,_multiple_submitters,_no_conflicts	Likely_benign	NC_000010.11:g.47325430G>A	GDF2:2658	SO:0001819|synonymous_variant	unmappedCROSSMAP|mappedUCSC|mappedNCBI
10	47325457	699941	C	A	SNV	687643	Telangiectasia,_hereditary_hemorrhagic,_type_5|Cardiovascular_phenotype	MONDO:MONDO:0014217,MedGen:C3809710,OMIM:615506|MedGen:CN230736	criteria_provided,_multiple_submitters,_no_conflicts	Likely_benign	NC_000010.11:g.47325457C>A	GDF2:2658	SO:0001819|synonymous_variant	unmappedCROSSMAP|mappedUCSC|mappedNCBI
10	47325458	658226	G	A	SNV	638944	Telangiectasia,_hereditary_hemorrhagic,_type_5|Cardiovascular_phenotype	MONDO:MONDO:0014217,MedGen:C3809710,OMIM:615506|MedGen:CN230736	criteria_provided,_multiple_submitters,_no_conflicts	Uncertain_significance	NC_000010.11:g.47325458G>A	GDF2:2658	SO:0001583|missense_variant	unmappedCROSSMAP|mappedUCSC|mappedNCBI
10	47325478	701256	A	G	SNV	687644	Cardiovascular_phenotype|not_provided	MedGen:CN230736|MedGen:CN517202	criteria_provided,_multiple_submitters,_no_conflicts	Likely_benign	NC_000010.11:g.47325478A>G	GDF2:2658	SO:0001819|synonymous_variant	unmappedCROSSMAP|mappedUCSC|mappedNCBI
10	47325502	706097	C	T	SNV	692845	Telangiectasia,_hereditary_hemorrhagic,_type_5|Cardiovascular_phenotype|not_provided	MONDO:MONDO:0014217,MedGen:C3809710,OMIM:615506|MedGen:CN230736|MedGen:CN517202	criteria_provided,_multiple_submitters,_no_conflicts	Likely_benign	NC_000010.11:g.47325502C>T	GDF2:2658	SO:0001819|synonymous_variant	unmappedCROSSMAP|mappedUCSC|mappedNCBI
10	47325511	381779	C	T	SNV	371690	Telangiectasia,_hereditary_hemorrhagic,_type_5|Cardiovascular_phenotype|not_provided	MONDO:MONDO:0014217,MedGen:C3809710,OMIM:615506|MedGen:CN230736|MedGen:CN517202	criteria_provided,_multiple_submitters,_no_conflicts	Benign/Likely_benign	NC_000010.11:g.47325511C>T	GDF2:2658	SO:0001819|synonymous_variant	unmappedCROSSMAP|mappedUCSC|mappedNCBI
10	47325562	697259	T	C	SNV	684179	Telangiectasia,_hereditary_hemorrhagic,_type_5|Cardiovascular_phenotype	MONDO:MONDO:0014217,MedGen:C3809710,OMIM:615506|MedGen:CN230736	criteria_provided,_multiple_submitters,_no_conflicts	Likely_benign	NC_000010.11:g.47325562T>C	GDF2:2658	SO:0001819|synonymous_variant	unmappedCROSSMAP|mappedUCSC|mappedNCBI
10	47325592	696865	C	T	SNV	684180	Telangiectasia,_hereditary_hemorrhagic,_type_5|Cardiovascular_phenotype|not_provided	MONDO:MONDO:0014217,MedGen:C3809710,OMIM:615506|MedGen:CN230736|MedGen:CN517202	criteria_provided,_multiple_submitters,_no_conflicts	Likely_benign	NC_000010.11:g.47325592C>T	GDF2:2658	SO:0001819|synonymous_variant	unmappedCROSSMAP|mappedUCSC|mappedNCBI
10	47325598	1137698	G	A	SNV	1120289	Telangiectasia,_hereditary_hemorrhagic,_type_5|Cardiovascular_phenotype	MONDO:MONDO:0014217,MedGen:C3809710,OMIM:615506|MedGen:CN230736	criteria_provided,_multiple_submitters,_no_conflicts	Likely_benign	NC_000010.11:g.47325598G>A	GDF2:2658	SO:0001819|synonymous_variant	unmappedCROSSMAP|mappedUCSC|mappedNCBI
10	47325604	699965	G	A	SNV	687645	Telangiectasia,_hereditary_hemorrhagic,_type_5|Cardiovascular_phenotype|not_provided	MONDO:MONDO:0014217,MedGen:C3809710,OMIM:615506|MedGen:CN230736|MedGen:CN517202	criteria_provided,_multiple_submitters,_no_conflicts	Likely_benign	NC_000010.11:g.47325604G>A	GDF2:2658	SO:0001819|synonymous_variant	unmappedCROSSMAP|mappedUCSC|mappedNCBI
10	47325748	1588571	C	T	SNV	1640898	Telangiectasia,_hereditary_hemorrhagic,_type_5|Cardiovascular_phenotype	MONDO:MONDO:0014217,MedGen:C3809710,OMIM:615506|MedGen:CN230736	criteria_provided,_multiple_submitters,_no_conflicts	Likely_benign	NC_000010.11:g.47325748C>T	GDF2:2658	SO:0001819|synonymous_variant	unmappedCROSSMAP|mappedUCSC|mappedNCBI
10	47348472	299998	C	T	SNV	310340	Retinitis_pigmentosa|Retinitis_pigmentosa_66	Human_Phenotype_Ontology:HP:0000547,MONDO:MONDO:0019200,MeSH:D012174,MedGen:C0035334,OMIM:268000,OMIM:PS268000,Orphanet:ORPHA791,SNOMED_CT:28835009|MONDO:MONDO:0014093,MedGen:C3715216,OMIM:615233	criteria_provided,_multiple_submitters,_no_conflicts	Benign	NC_000010.11:g.47348472C>T	RBP3:5949	SO:0001623|5_prime_UTR_variant	unmappedCROSSMAP|mappedUCSC|mappedNCBI
10	47348562	299997	C	T	SNV	322173	Retinitis_pigmentosa|not_provided	Human_Phenotype_Ontology:HP:0000547,MONDO:MONDO:0019200,MeSH:D012174,MedGen:C0035334,OMIM:268000,OMIM:PS268000,Orphanet:ORPHA791,SNOMED_CT:28835009|MedGen:CN517202	criteria_provided,_multiple_submitters,_no_conflicts	Benign/Likely_benign	NC_000010.11:g.47348562C>T	RBP3:5949	SO:0001819|synonymous_variant	unmappedCROSSMAP|mappedUCSC|mappedNCBI
10	47348644	964958	C	T	SNV	956058	Retinitis_pigmentosa_66|not_provided	MONDO:MONDO:0014093,MedGen:C3715216,OMIM:615233|MedGen:CN517202	criteria_provided,_multiple_submitters,_no_conflicts	Pathogenic	NC_000010.11:g.47348644C>T	RBP3:5949	SO:0001587|nonsense	unmappedCROSSMAP|mappedUCSC|mappedNCBI
10	47348956	452178	A	T	SNV	444604	not_provided	MedGen:CN517202	criteria_provided,_multiple_submitters,_no_conflicts	Uncertain_significance	NC_000010.11:g.47348956A>T	RBP3:5949	SO:0001583|missense_variant	unmappedCROSSMAP|mappedUCSC|mappedNCBI
10	47348971	208295	T	C	SNV	204538	Retinitis_pigmentosa|Retinitis_pigmentosa_66|not_provided	Human_Phenotype_Ontology:HP:0000547,MONDO:MONDO:0019200,MeSH:D012174,MedGen:C0035334,OMIM:268000,OMIM:PS268000,Orphanet:ORPHA791,SNOMED_CT:28835009|MONDO:MONDO:0014093,MedGen:C3715216,OMIM:615233|MedGen:CN517202	criteria_provided,_multiple_submitters,_no_conflicts	Benign	NC_000010.11:g.47348971T>C	RBP3:5949	SO:0001583|missense_variant	unmappedCROSSMAP|mappedUCSC|mappedNCBI
10	47349211	426439	G	A	SNV	415223	not_provided	MedGen:CN517202	criteria_provided,_multiple_submitters,_no_conflicts	Uncertain_significance	NC_000010.11:g.47349211G>A	RBP3:5949	SO:0001583|missense_variant	unmappedCROSSMAP|mappedUCSC|mappedNCBI
10	47349271	299994	G	T	SNV	310341	Retinitis_pigmentosa|not_provided	Human_Phenotype_Ontology:HP:0000547,MONDO:MONDO:0019200,MeSH:D012174,MedGen:C0035334,OMIM:268000,OMIM:PS268000,Orphanet:ORPHA791,SNOMED_CT:28835009|MedGen:CN517202	criteria_provided,_multiple_submitters,_no_conflicts	Uncertain_significance	NC_000010.11:g.47349271G>T	RBP3:5949	SO:0001583|missense_variant	unmappedCROSSMAP|mappedUCSC|mappedNCBI
10	47349300	284408	C	A	SNV	268645	not_specified|not_provided	MedGen:CN169374|MedGen:CN517202	criteria_provided,_multiple_submitters,_no_conflicts	Likely_benign	NC_000010.11:g.47349300C>A	RBP3:5949	SO:0001819|synonymous_variant	unmappedCROSSMAP|mappedUCSC|mappedNCBI
10	47349321	193239	G	A	SNV	190404	Retinitis_pigmentosa|Retinitis_pigmentosa_66|not_specified|not_provided	Human_Phenotype_Ontology:HP:0000547,MONDO:MONDO:0019200,MeSH:D012174,MedGen:C0035334,OMIM:268000,OMIM:PS268000,Orphanet:ORPHA791,SNOMED_CT:28835009|MONDO:MONDO:0014093,MedGen:C3715216,OMIM:615233|MedGen:CN169374|MedGen:CN517202	criteria_provided,_multiple_submitters,_no_conflicts	Benign	NC_000010.11:g.47349321G>A	RBP3:5949	SO:0001819|synonymous_variant	unmappedCROSSMAP|mappedUCSC|mappedNCBI
10	47349328	208298	G	A	SNV	204541	Retinitis_pigmentosa_66|not_provided	MONDO:MONDO:0014093,MedGen:C3715216,OMIM:615233|MedGen:CN517202	criteria_provided,_multiple_submitters,_no_conflicts	Uncertain_significance	NC_000010.11:g.47349328G>A	RBP3:5949	SO:0001583|missense_variant	unmappedCROSSMAP|mappedUCSC|mappedNCBI
10	47349408	716931	G	A	SNV	723954	Retinitis_pigmentosa|not_provided	Human_Phenotype_Ontology:HP:0000547,MONDO:MONDO:0019200,MeSH:D012174,MedGen:C0035334,OMIM:268000,OMIM:PS268000,Orphanet:ORPHA791,SNOMED_CT:28835009|MedGen:CN517202	criteria_provided,_multiple_submitters,_no_conflicts	Benign	NC_000010.11:g.47349408G>A	RBP3:5949	SO:0001819|synonymous_variant	unmappedCROSSMAP|mappedUCSC|mappedNCBI
10	47349418	878800	G	A	SNV	865886	Retinitis_pigmentosa|not_provided	Human_Phenotype_Ontology:HP:0000547,MONDO:MONDO:0019200,MeSH:D012174,MedGen:C0035334,OMIM:268000,OMIM:PS268000,Orphanet:ORPHA791,SNOMED_CT:28835009|MedGen:CN517202	criteria_provided,_multiple_submitters,_no_conflicts	Uncertain_significance	NC_000010.11:g.47349418G>A	RBP3:5949	SO:0001583|missense_variant	unmappedCROSSMAP|mappedUCSC|mappedNCBI
10	47349446	208299	C	T	SNV	204542	Retinitis_pigmentosa|Retinitis_pigmentosa_66|not_provided	Human_Phenotype_Ontology:HP:0000547,MONDO:MONDO:0019200,MeSH:D012174,MedGen:C0035334,OMIM:268000,OMIM:PS268000,Orphanet:ORPHA791,SNOMED_CT:28835009|MONDO:MONDO:0014093,MedGen:C3715216,OMIM:615233|MedGen:CN517202	criteria_provided,_multiple_submitters,_no_conflicts	Uncertain_significance	NC_000010.11:g.47349446C>T	RBP3:5949	SO:0001583|missense_variant	unmappedCROSSMAP|mappedUCSC|mappedNCBI
10	47349451	878799	C	T	SNV	865887	Retinitis_pigmentosa|not_provided	Human_Phenotype_Ontology:HP:0000547,MONDO:MONDO:0019200,MeSH:D012174,MedGen:C0035334,OMIM:268000,OMIM:PS268000,Orphanet:ORPHA791,SNOMED_CT:28835009|MedGen:CN517202	criteria_provided,_multiple_submitters,_no_conflicts	Uncertain_significance	NC_000010.11:g.47349451C>T	RBP3:5949	SO:0001583|missense_variant	unmappedCROSSMAP|mappedUCSC|mappedNCBI
10	47349457	193244	G	A	SNV	190409	Retinitis_pigmentosa_66|not_provided	MONDO:MONDO:0014093,MedGen:C3715216,OMIM:615233|MedGen:CN517202	criteria_provided,_multiple_submitters,_no_conflicts	Uncertain_significance	NC_000010.11:g.47349457G>A	RBP3:5949	SO:0001583|missense_variant	unmappedCROSSMAP|mappedUCSC|mappedNCBI
10	47349491	299992	T	C	SNV	315430	Retinitis_pigmentosa|not_provided	Human_Phenotype_Ontology:HP:0000547,MONDO:MONDO:0019200,MeSH:D012174,MedGen:C0035334,OMIM:268000,OMIM:PS268000,Orphanet:ORPHA791,SNOMED_CT:28835009|MedGen:CN517202	criteria_provided,_multiple_submitters,_no_conflicts	Uncertain_significance	NC_000010.11:g.47349491T>C	RBP3:5949	SO:0001583|missense_variant	unmappedCROSSMAP|mappedUCSC|mappedNCBI
10	47349521	208300	G	A	SNV	204543	Retinitis_pigmentosa|Retinitis_pigmentosa_66|not_specified|not_provided	Human_Phenotype_Ontology:HP:0000547,MONDO:MONDO:0019200,MeSH:D012174,MedGen:C0035334,OMIM:268000,OMIM:PS268000,Orphanet:ORPHA791,SNOMED_CT:28835009|MONDO:MONDO:0014093,MedGen:C3715216,OMIM:615233|MedGen:CN169374|MedGen:CN517202	criteria_provided,_multiple_submitters,_no_conflicts	Benign	NC_000010.11:g.47349521G>A	RBP3:5949	SO:0001583|missense_variant	unmappedCROSSMAP|mappedUCSC|mappedNCBI
10	47349619	208301	G	A	SNV	204544	Retinitis_pigmentosa|Retinitis_pigmentosa_66|not_provided	Human_Phenotype_Ontology:HP:0000547,MONDO:MONDO:0019200,MeSH:D012174,MedGen:C0035334,OMIM:268000,OMIM:PS268000,Orphanet:ORPHA791,SNOMED_CT:28835009|MONDO:MONDO:0014093,MedGen:C3715216,OMIM:615233|MedGen:CN517202	criteria_provided,_multiple_submitters,_no_conflicts	Uncertain_significance	NC_000010.11:g.47349619G>A	RBP3:5949	SO:0001583|missense_variant	unmappedCROSSMAP|mappedUCSC|mappedNCBI
10	47349625	299988	G	C	SNV	321425	Retinitis_pigmentosa|not_provided	Human_Phenotype_Ontology:HP:0000547,MONDO:MONDO:0019200,MeSH:D012174,MedGen:C0035334,OMIM:268000,OMIM:PS268000,Orphanet:ORPHA791,SNOMED_CT:28835009|MedGen:CN517202	criteria_provided,_multiple_submitters,_no_conflicts	Uncertain_significance	NC_000010.11:g.47349625G>C	RBP3:5949	SO:0001583|missense_variant	unmappedCROSSMAP|mappedUCSC|mappedNCBI
10	47349630	299987	T	G	SNV	322179	Retinitis_pigmentosa|not_provided	Human_Phenotype_Ontology:HP:0000547,MONDO:MONDO:0019200,MeSH:D012174,MedGen:C0035334,OMIM:268000,OMIM:PS268000,Orphanet:ORPHA791,SNOMED_CT:28835009|MedGen:CN517202	criteria_provided,_multiple_submitters,_no_conflicts	Uncertain_significance	NC_000010.11:g.47349630T>G	RBP3:5949	SO:0001583|missense_variant	unmappedCROSSMAP|mappedUCSC|mappedNCBI
10	47349691	299985	G	A	SNV	315439	Retinitis_pigmentosa|not_provided	Human_Phenotype_Ontology:HP:0000547,MONDO:MONDO:0019200,MeSH:D012174,MedGen:C0035334,OMIM:268000,OMIM:PS268000,Orphanet:ORPHA791,SNOMED_CT:28835009|MedGen:CN517202	criteria_provided,_multiple_submitters,_no_conflicts	Uncertain_significance	NC_000010.11:g.47349691G>A	RBP3:5949	SO:0001583|missense_variant	unmappedCROSSMAP|mappedUCSC|mappedNCBI
10	47349868	299983	C	T	SNV	315447	Retinitis_pigmentosa|not_provided	Human_Phenotype_Ontology:HP:0000547,MONDO:MONDO:0019200,MeSH:D012174,MedGen:C0035334,OMIM:268000,OMIM:PS268000,Orphanet:ORPHA791,SNOMED_CT:28835009|MedGen:CN517202	criteria_provided,_multiple_submitters,_no_conflicts	Uncertain_significance	NC_000010.11:g.47349868C>T	RBP3:5949	SO:0001583|missense_variant	unmappedCROSSMAP|mappedUCSC|mappedNCBI
10	47349883	299982	C	T	SNV	310351	Retinitis_pigmentosa|not_provided	Human_Phenotype_Ontology:HP:0000547,MONDO:MONDO:0019200,MeSH:D012174,MedGen:C0035334,OMIM:268000,OMIM:PS268000,Orphanet:ORPHA791,SNOMED_CT:28835009|MedGen:CN517202	criteria_provided,_multiple_submitters,_no_conflicts	Uncertain_significance	NC_000010.11:g.47349883C>T	RBP3:5949	SO:0001583|missense_variant	unmappedCROSSMAP|mappedUCSC|mappedNCBI
10	47349987	725981	C	T	SNV	737496	Retinitis_pigmentosa|not_provided	Human_Phenotype_Ontology:HP:0000547,MONDO:MONDO:0019200,MeSH:D012174,MedGen:C0035334,OMIM:268000,OMIM:PS268000,Orphanet:ORPHA791,SNOMED_CT:28835009|MedGen:CN517202	criteria_provided,_multiple_submitters,_no_conflicts	Benign/Likely_benign	NC_000010.11:g.47349987C>T	RBP3:5949	SO:0001819|synonymous_variant	unmappedCROSSMAP|mappedUCSC|mappedNCBI
10	47350018	497904	C	T	SNV	489328	not_provided	MedGen:CN517202	criteria_provided,_multiple_submitters,_no_conflicts	Uncertain_significance	NC_000010.11:g.47350018C>T	RBP3:5949	SO:0001583|missense_variant	unmappedCROSSMAP|mappedUCSC|mappedNCBI
10	47350072	879349	C	T	SNV	865892	Retinitis_pigmentosa|not_provided	Human_Phenotype_Ontology:HP:0000547,MONDO:MONDO:0019200,MeSH:D012174,MedGen:C0035334,OMIM:268000,OMIM:PS268000,Orphanet:ORPHA791,SNOMED_CT:28835009|MedGen:CN517202	criteria_provided,_multiple_submitters,_no_conflicts	Uncertain_significance	NC_000010.11:g.47350072C>T	RBP3:5949	SO:0001583|missense_variant	unmappedCROSSMAP|mappedUCSC|mappedNCBI
10	47350125	287043	G	A	SNV	271280	Retinitis_pigmentosa|not_provided	Human_Phenotype_Ontology:HP:0000547,MONDO:MONDO:0019200,MeSH:D012174,MedGen:C0035334,OMIM:268000,OMIM:PS268000,Orphanet:ORPHA791,SNOMED_CT:28835009|MedGen:CN517202	criteria_provided,_multiple_submitters,_no_conflicts	Uncertain_significance	NC_000010.11:g.47350125G>A	RBP3:5949	SO:0001819|synonymous_variant	unmappedCROSSMAP|mappedUCSC|mappedNCBI
10	47350165	1065743	T	TGGGCC	Indels/dup	1054098	Retinitis_pigmentosa_66|not_provided	MONDO:MONDO:0014093,MedGen:C3715216,OMIM:615233|MedGen:CN517202	criteria_provided,_multiple_submitters,_no_conflicts	Pathogenic/Likely_pathogenic	NC_000010.11:g.47350166_47350170dup	RBP3:5949	SO:0001589|frameshift_variant	unmappedCROSSMAP|mappedUCSC|mappedNCBI
10	47350238	299979	C	A	SNV	321426	Retinitis_pigmentosa|not_provided	Human_Phenotype_Ontology:HP:0000547,MONDO:MONDO:0019200,MeSH:D012174,MedGen:C0035334,OMIM:268000,OMIM:PS268000,Orphanet:ORPHA791,SNOMED_CT:28835009|MedGen:CN517202	criteria_provided,_multiple_submitters,_no_conflicts	Uncertain_significance	NC_000010.11:g.47350238C>A	RBP3:5949	SO:0001583|missense_variant	unmappedCROSSMAP|mappedUCSC|mappedNCBI
10	47350547	208313	C	T	SNV	204554	Retinitis_pigmentosa|Retinitis_pigmentosa_66|not_provided	Human_Phenotype_Ontology:HP:0000547,MONDO:MONDO:0019200,MeSH:D012174,MedGen:C0035334,OMIM:268000,OMIM:PS268000,Orphanet:ORPHA791,SNOMED_CT:28835009|MONDO:MONDO:0014093,MedGen:C3715216,OMIM:615233|MedGen:CN517202	criteria_provided,_multiple_submitters,_no_conflicts	Uncertain_significance	NC_000010.11:g.47350547C>T	RBP3:5949	SO:0001583|missense_variant	unmappedCROSSMAP|mappedUCSC|mappedNCBI
10	47350561	208314	G	A	SNV	204555	Retinitis_pigmentosa|Retinitis_pigmentosa_66|not_provided	Human_Phenotype_Ontology:HP:0000547,MONDO:MONDO:0019200,MeSH:D012174,MedGen:C0035334,OMIM:268000,OMIM:PS268000,Orphanet:ORPHA791,SNOMED_CT:28835009|MONDO:MONDO:0014093,MedGen:C3715216,OMIM:615233|MedGen:CN517202	criteria_provided,_multiple_submitters,_no_conflicts	Benign	NC_000010.11:g.47350561G>A	RBP3:5949	SO:0001583|missense_variant	unmappedCROSSMAP|mappedUCSC|mappedNCBI
10	47350579	299971	T	C	SNV	315468	Retinitis_pigmentosa|not_provided	Human_Phenotype_Ontology:HP:0000547,MONDO:MONDO:0019200,MeSH:D012174,MedGen:C0035334,OMIM:268000,OMIM:PS268000,Orphanet:ORPHA791,SNOMED_CT:28835009|MedGen:CN517202	criteria_provided,_multiple_submitters,_no_conflicts	Benign	NC_000010.11:g.47350579T>C	RBP3:5949	SO:0001819|synonymous_variant	unmappedCROSSMAP|mappedUCSC|mappedNCBI
10	47350609	299969	G	T	SNV	322207	Retinitis_pigmentosa|not_provided	Human_Phenotype_Ontology:HP:0000547,MONDO:MONDO:0019200,MeSH:D012174,MedGen:C0035334,OMIM:268000,OMIM:PS268000,Orphanet:ORPHA791,SNOMED_CT:28835009|MedGen:CN517202	criteria_provided,_multiple_submitters,_no_conflicts	Uncertain_significance	NC_000010.11:g.47350609G>T	RBP3:5949	SO:0001583|missense_variant	unmappedCROSSMAP|mappedUCSC|mappedNCBI
10	47350640	852630	C	T	SNV	836893	Retinal_dystrophy|not_provided	Human_Phenotype_Ontology:HP:0000556,Human_Phenotype_Ontology:HP:0007736,Human_Phenotype_Ontology:HP:0007910,Human_Phenotype_Ontology:HP:0007974,Human_Phenotype_Ontology:HP:0007982,MONDO:MONDO:0019118,MeSH:D058499,MedGen:C0854723,Orphanet:ORPHA71862,SNOMED_CT:314407005|MedGen:CN517202	criteria_provided,_multiple_submitters,_no_conflicts	Uncertain_significance	NC_000010.11:g.47350640C>T	RBP3:5949	SO:0001583|missense_variant	unmappedCROSSMAP|mappedUCSC|mappedNCBI
10	47350705	208315	G	A	SNV	204556	Retinitis_pigmentosa|Retinitis_pigmentosa_66|not_provided	Human_Phenotype_Ontology:HP:0000547,MONDO:MONDO:0019200,MeSH:D012174,MedGen:C0035334,OMIM:268000,OMIM:PS268000,Orphanet:ORPHA791,SNOMED_CT:28835009|MONDO:MONDO:0014093,MedGen:C3715216,OMIM:615233|MedGen:CN517202	criteria_provided,_multiple_submitters,_no_conflicts	Uncertain_significance	NC_000010.11:g.47350705G>A	RBP3:5949	SO:0001583|missense_variant	unmappedCROSSMAP|mappedUCSC|mappedNCBI
10	47350731	299968	C	T	SNV	322208	Retinitis_pigmentosa|not_provided	Human_Phenotype_Ontology:HP:0000547,MONDO:MONDO:0019200,MeSH:D012174,MedGen:C0035334,OMIM:268000,OMIM:PS268000,Orphanet:ORPHA791,SNOMED_CT:28835009|MedGen:CN517202	criteria_provided,_multiple_submitters,_no_conflicts	Benign/Likely_benign	NC_000010.11:g.47350731C>T	RBP3:5949	SO:0001819|synonymous_variant	unmappedCROSSMAP|mappedUCSC|mappedNCBI
10	47350754	299967	T	G	SNV	322209	Retinitis_pigmentosa|not_provided	Human_Phenotype_Ontology:HP:0000547,MONDO:MONDO:0019200,MeSH:D012174,MedGen:C0035334,OMIM:268000,OMIM:PS268000,Orphanet:ORPHA791,SNOMED_CT:28835009|MedGen:CN517202	criteria_provided,_multiple_submitters,_no_conflicts	Uncertain_significance	NC_000010.11:g.47350754T>G	RBP3:5949	SO:0001583|missense_variant	unmappedCROSSMAP|mappedUCSC|mappedNCBI
10	47350846	806462	A	G	SNV	796404	not_provided	MedGen:CN517202	criteria_provided,_multiple_submitters,_no_conflicts	Uncertain_significance	NC_000010.11:g.47350846A>G	RBP3:5949	SO:0001583|missense_variant	unmappedCROSSMAP|mappedUCSC|mappedNCBI
10	47350891	299966	G	A	SNV	322243	Retinitis_pigmentosa|not_provided	Human_Phenotype_Ontology:HP:0000547,MONDO:MONDO:0019200,MeSH:D012174,MedGen:C0035334,OMIM:268000,OMIM:PS268000,Orphanet:ORPHA791,SNOMED_CT:28835009|MedGen:CN517202	criteria_provided,_multiple_submitters,_no_conflicts	Uncertain_significance	NC_000010.11:g.47350891G>A	RBP3:5949	SO:0001583|missense_variant	unmappedCROSSMAP|mappedUCSC|mappedNCBI
10	47350987	208319	G	A	SNV	204560	Retinitis_pigmentosa|Retinitis_pigmentosa_66|not_provided	Human_Phenotype_Ontology:HP:0000547,MONDO:MONDO:0019200,MeSH:D012174,MedGen:C0035334,OMIM:268000,OMIM:PS268000,Orphanet:ORPHA791,SNOMED_CT:28835009|MONDO:MONDO:0014093,MedGen:C3715216,OMIM:615233|MedGen:CN517202	criteria_provided,_multiple_submitters,_no_conflicts	Uncertain_significance	NC_000010.11:g.47350987G>A	RBP3:5949	SO:0001583|missense_variant	unmappedCROSSMAP|mappedUCSC|mappedNCBI
10	47351007	865981	C	G	SNV	856664	Retinal_dystrophy|not_provided	Human_Phenotype_Ontology:HP:0000556,Human_Phenotype_Ontology:HP:0007736,Human_Phenotype_Ontology:HP:0007910,Human_Phenotype_Ontology:HP:0007974,Human_Phenotype_Ontology:HP:0007982,MONDO:MONDO:0019118,MeSH:D058499,MedGen:C0854723,Orphanet:ORPHA71862,SNOMED_CT:314407005|MedGen:CN517202	criteria_provided,_multiple_submitters,_no_conflicts	Pathogenic/Likely_pathogenic	NC_000010.11:g.47351007C>G	RBP3:5949	SO:0001587|nonsense	unmappedCROSSMAP|mappedUCSC|mappedNCBI
10	47351075	299962	G	A	SNV	315477	Retinitis_pigmentosa|not_provided	Human_Phenotype_Ontology:HP:0000547,MONDO:MONDO:0019200,MeSH:D012174,MedGen:C0035334,OMIM:268000,OMIM:PS268000,Orphanet:ORPHA791,SNOMED_CT:28835009|MedGen:CN517202	criteria_provided,_multiple_submitters,_no_conflicts	Uncertain_significance	NC_000010.11:g.47351075G>A	RBP3:5949	SO:0001583|missense_variant	unmappedCROSSMAP|mappedUCSC|mappedNCBI
10	47351134	193238	G	A	SNV	190403	Retinitis_pigmentosa|not_specified|not_provided	Human_Phenotype_Ontology:HP:0000547,MONDO:MONDO:0019200,MeSH:D012174,MedGen:C0035334,OMIM:268000,OMIM:PS268000,Orphanet:ORPHA791,SNOMED_CT:28835009|MedGen:CN169374|MedGen:CN517202	criteria_provided,_multiple_submitters,_no_conflicts	Benign	NC_000010.11:g.47351134G>A	RBP3:5949	SO:0001583|missense_variant	unmappedCROSSMAP|mappedUCSC|mappedNCBI
10	47351382	878712	C	T	SNV	865898	Retinitis_pigmentosa|not_provided	Human_Phenotype_Ontology:HP:0000547,MONDO:MONDO:0019200,MeSH:D012174,MedGen:C0035334,OMIM:268000,OMIM:PS268000,Orphanet:ORPHA791,SNOMED_CT:28835009|MedGen:CN517202	criteria_provided,_multiple_submitters,_no_conflicts	Benign/Likely_benign	NC_000010.11:g.47351382C>T	RBP3:5949	SO:0001819|synonymous_variant	unmappedCROSSMAP|mappedUCSC|mappedNCBI
10	47351383	299957	G	A	SNV	310370	Retinitis_pigmentosa|not_provided	Human_Phenotype_Ontology:HP:0000547,MONDO:MONDO:0019200,MeSH:D012174,MedGen:C0035334,OMIM:268000,OMIM:PS268000,Orphanet:ORPHA791,SNOMED_CT:28835009|MedGen:CN517202	criteria_provided,_multiple_submitters,_no_conflicts	Uncertain_significance	NC_000010.11:g.47351383G>A	RBP3:5949	SO:0001583|missense_variant	unmappedCROSSMAP|mappedUCSC|mappedNCBI
10	47351405	299956	G	A	SNV	322270	Retinitis_pigmentosa|not_provided	Human_Phenotype_Ontology:HP:0000547,MONDO:MONDO:0019200,MeSH:D012174,MedGen:C0035334,OMIM:268000,OMIM:PS268000,Orphanet:ORPHA791,SNOMED_CT:28835009|MedGen:CN517202	criteria_provided,_multiple_submitters,_no_conflicts	Uncertain_significance	NC_000010.11:g.47351405G>A	RBP3:5949	SO:0001583|missense_variant	unmappedCROSSMAP|mappedUCSC|mappedNCBI
10	47357259	713874	C	T	SNV	723956	Retinitis_pigmentosa|not_provided	Human_Phenotype_Ontology:HP:0000547,MONDO:MONDO:0019200,MeSH:D012174,MedGen:C0035334,OMIM:268000,OMIM:PS268000,Orphanet:ORPHA791,SNOMED_CT:28835009|MedGen:CN517202	criteria_provided,_multiple_submitters,_no_conflicts	Benign	NC_000010.11:g.47357259C>T	RBP3:5949	SO:0001819|synonymous_variant	unmappedCROSSMAP|mappedUCSC|mappedNCBI
10	47357326	235809	T	A	SNV	237468	Retinitis_pigmentosa|not_provided	Human_Phenotype_Ontology:HP:0000547,MONDO:MONDO:0019200,MeSH:D012174,MedGen:C0035334,OMIM:268000,OMIM:PS268000,Orphanet:ORPHA791,SNOMED_CT:28835009|MedGen:CN517202	criteria_provided,_multiple_submitters,_no_conflicts	Uncertain_significance	NC_000010.11:g.47357326T>A	RBP3:5949	SO:0001583|missense_variant	unmappedCROSSMAP|mappedUCSC|mappedNCBI
10	47357335	806460	G	A	SNV	796406	not_provided	MedGen:CN517202	criteria_provided,_multiple_submitters,_no_conflicts	Uncertain_significance	NC_000010.11:g.47357335G>A	RBP3:5949	SO:0001583|missense_variant	unmappedCROSSMAP|mappedUCSC|mappedNCBI
10	47357344	1471319	G	T	SNV	1488390	not_provided	MedGen:CN517202	criteria_provided,_multiple_submitters,_no_conflicts	Uncertain_significance	NC_000010.11:g.47357344G>T	RBP3:5949	SO:0001583|missense_variant	unmappedCROSSMAP|mappedUCSC|mappedNCBI
10	47357350	865982	C	T	SNV	856667	Retinal_dystrophy|not_provided	Human_Phenotype_Ontology:HP:0000556,Human_Phenotype_Ontology:HP:0007736,Human_Phenotype_Ontology:HP:0007910,Human_Phenotype_Ontology:HP:0007974,Human_Phenotype_Ontology:HP:0007982,MONDO:MONDO:0019118,MeSH:D058499,MedGen:C0854723,Orphanet:ORPHA71862,SNOMED_CT:314407005|MedGen:CN517202	criteria_provided,_multiple_submitters,_no_conflicts	Uncertain_significance	NC_000010.11:g.47357350C>T	RBP3:5949	SO:0001583|missense_variant	unmappedCROSSMAP|mappedUCSC|mappedNCBI
10	47357380	837616	C	T	SNV	836908	Retinitis_pigmentosa|not_provided	Human_Phenotype_Ontology:HP:0000547,MONDO:MONDO:0019200,MeSH:D012174,MedGen:C0035334,OMIM:268000,OMIM:PS268000,Orphanet:ORPHA791,SNOMED_CT:28835009|MedGen:CN517202	criteria_provided,_multiple_submitters,_no_conflicts	Uncertain_significance	NC_000010.11:g.47357380C>T	RBP3:5949	SO:0001583|missense_variant	unmappedCROSSMAP|mappedUCSC|mappedNCBI
12	21174718	440285	T	TAA	Indels/dup	433928	not_provided	MedGen:CN517202	criteria_provided,_multiple_submitters,_no_conflicts	Benign/Likely_benign	NC_000012.12:g.21174731_21174732dup	SLCO1B1:10599	SO:0001627|intron_variant	unmappedCROSSMAP|unmappedUCSC|unmappedNCBI
15	22933882	774912	C	T	SNV	703085	not_provided	MedGen:CN517202	criteria_provided,_multiple_submitters,_no_conflicts	Benign/Likely_benign	NC_000015.10:g.22933882C>T	CYFIP1:23191	SO:0001819|synonymous_variant,SO:0001623|5_prime_UTR_variant	unmappedCROSSMAP|mappedUCSC|mappedNCBI
15	82538321	1223515	T	C	SNV	1211336	Diamond-Blackfan_anemia|not_provided	Human_Phenotype_Ontology:HP:0004810,Human_Phenotype_Ontology:HP:0005545,MONDO:MONDO:0015253,MeSH:D029503,MedGen:C1260899,OMIM:PS105650,Orphanet:ORPHA124,SNOMED_CT:88854002|MedGen:CN517202	criteria_provided,_multiple_submitters,_no_conflicts	Likely_benign	NC_000015.10:g.82538321T>C	RPS17:6218	SO:0001619|non-coding_transcript_variant,SO:0001819|synonymous_variant	unmappedCROSSMAP|mappedUCSC|mappedNCBI
17	35745012	1259731	G	A	SNV	1249216	not_specified|not_provided	MedGen:CN169374|MedGen:CN517202	criteria_provided,_multiple_submitters,_no_conflicts	Benign	NC_000017.11:g.35745012G>A	GAS2L2:246176	SO:0001583|missense_variant	unmappedCROSSMAP|mappedUCSC|mappedNCBI
17	35745500	1274213	A	G	SNV	1263678	not_specified|not_provided	MedGen:CN169374|MedGen:CN517202	criteria_provided,_multiple_submitters,_no_conflicts	Benign	NC_000017.11:g.35745500A>G	GAS2L2:246176	SO:0001583|missense_variant	unmappedCROSSMAP|mappedUCSC|mappedNCBI
17	35745536	1264410	G	A	SNV	1256032	not_specified|not_provided	MedGen:CN169374|MedGen:CN517202	criteria_provided,_multiple_submitters,_no_conflicts	Benign	NC_000017.11:g.35745536G>A	GAS2L2:246176	SO:0001583|missense_variant	unmappedCROSSMAP|mappedUCSC|mappedNCBI
17	35745879	1273837	C	T	SNV	1263303	not_specified|not_provided	MedGen:CN169374|MedGen:CN517202	criteria_provided,_multiple_submitters,_no_conflicts	Benign	NC_000017.11:g.35745879C>T	GAS2L2:246176	SO:0001583|missense_variant	unmappedCROSSMAP|mappedUCSC|mappedNCBI
17	35750213	1279264	G	A	SNV	1266548	not_specified|not_provided	MedGen:CN169374|MedGen:CN517202	criteria_provided,_multiple_submitters,_no_conflicts	Benign	NC_000017.11:g.35750213G>A	GAS2L2:246176	SO:0001583|missense_variant	unmappedCROSSMAP|mappedUCSC|mappedNCBI
17	35820218	681581	G	A	SNV	656426	not_provided	MedGen:CN517202	criteria_provided,_multiple_submitters,_no_conflicts	Likely_benign	NC_000017.11:g.35820218G>A	TAF15:8148	SO:0001583|missense_variant	unmappedCROSSMAP|mappedUCSC|unmappedNCBI
17	35824074	731467	G	C	SNV	744963	not_provided	MedGen:CN517202	criteria_provided,_multiple_submitters,_no_conflicts	Benign/Likely_benign	NC_000017.11:g.35824074G>C	TAF15:8148	SO:0001627|intron_variant	unmappedCROSSMAP|mappedUCSC|unmappedNCBI
17	35836184	724070	G	A	SNV	740696	not_provided	MedGen:CN517202	criteria_provided,_multiple_submitters,_no_conflicts	Benign/Likely_benign	NC_000017.11:g.35836184G>A	TAF15:8148	SO:0001819|synonymous_variant	unmappedCROSSMAP|mappedUCSC|unmappedNCBI
17	35838516	790721	C	T	SNV	715385	not_provided	MedGen:CN517202	criteria_provided,_multiple_submitters,_no_conflicts	Benign	NC_000017.11:g.35838516C>T	TAF15:8148	SO:0001819|synonymous_variant	unmappedCROSSMAP|mappedUCSC|unmappedNCBI
17	35844658	786315	T	C	SNV	715387	not_provided	MedGen:CN517202	criteria_provided,_multiple_submitters,_no_conflicts	Benign	NC_000017.11:g.35844658T>C	TAF15:8148	SO:0001819|synonymous_variant	unmappedCROSSMAP|mappedUCSC|unmappedNCBI
17	35844679	789091	CGGCGGCTATGGTGGGGACAGAGGA	C	Indels/dup	715388	not_provided	MedGen:CN517202	criteria_provided,_multiple_submitters,_no_conflicts	Benign	NC_000017.11:g.35844691_35844714del	TAF15:8148	SO:0001822|inframe_deletion	unmappedCROSSMAP|mappedUCSC|unmappedNCBI
17	35844706	717960	CGGCTATGGAGGAGACCGAGGAGGT	C	Indels/dup	727117	not_provided	MedGen:CN517202	criteria_provided,_multiple_submitters,_no_conflicts	Benign	NC_000017.11:g.35844721_35844744del	TAF15:8148	SO:0001822|inframe_deletion	unmappedCROSSMAP|mappedUCSC|unmappedNCBI
17	35844745	791200	T	C	SNV	715389	not_provided	MedGen:CN517202	criteria_provided,_multiple_submitters,_no_conflicts	Benign	NC_000017.11:g.35844745T>C	TAF15:8148	SO:0001819|synonymous_variant	unmappedCROSSMAP|mappedUCSC|unmappedNCBI
17	36486940	427725	C	T	SNV	417248	PEHO_syndrome	MONDO:MONDO:0009841,MedGen:C1850055,OMIM:260565,Orphanet:ORPHA2836	criteria_provided,_multiple_submitters,_no_conflicts	Likely_pathogenic	NC_000017.11:g.36486940C>T	ZNHIT3:9326	SO:0001583|missense_variant,SO:0001619|non-coding_transcript_variant	unmappedCROSSMAP|mappedUCSC|unmappedNCBI
17	36537207	452328	A	G	SNV	445759	Hyperphosphatasia_with_intellectual_disability_syndrome_5|not_provided	MONDO:MONDO:0014457,MedGen:C4014958,OMIM:616025|MedGen:CN517202	criteria_provided,_multiple_submitters,_no_conflicts	Uncertain_significance	NC_000017.11:g.36537207A>G	MYO19:80179|PIGW:284098	SO:0001583|missense_variant	unmappedCROSSMAP|mappedUCSC|unmappedNCBI
17	36537477	1165736	A	G	SNV	1157935	Hyperphosphatasia_with_intellectual_disability_syndrome_5|not_provided	MONDO:MONDO:0014457,MedGen:C4014958,OMIM:616025|MedGen:CN517202	criteria_provided,_multiple_submitters,_no_conflicts	Benign	NC_000017.11:g.36537477A>G	MYO19:80179|PIGW:284098	SO:0001583|missense_variant	unmappedCROSSMAP|mappedUCSC|unmappedNCBI
17	36537748	1303678	G	A	SNV	1293955	Hyperphosphatasia_with_intellectual_disability_syndrome_5|not_provided	MONDO:MONDO:0014457,MedGen:C4014958,OMIM:616025|MedGen:CN517202	criteria_provided,_multiple_submitters,_no_conflicts	Uncertain_significance	NC_000017.11:g.36537748G>A	MYO19:80179|PIGW:284098	SO:0001583|missense_variant	unmappedCROSSMAP|mappedUCSC|unmappedNCBI
17	36537806	377070	C	G	SNV	363948	Hyperphosphatasia_with_intellectual_disability_syndrome_5|not_provided	MONDO:MONDO:0014457,MedGen:C4014958,OMIM:616025|MedGen:CN517202	criteria_provided,_multiple_submitters,_no_conflicts	Benign/Likely_benign	NC_000017.11:g.36537806C>G	MYO19:80179|PIGW:284098	SO:0001583|missense_variant	unmappedCROSSMAP|mappedUCSC|unmappedNCBI
17	36538121	768874	C	T	SNV	704103	Hyperphosphatasia_with_intellectual_disability_syndrome_5|not_provided	MONDO:MONDO:0014457,MedGen:C4014958,OMIM:616025|MedGen:CN517202	criteria_provided,_multiple_submitters,_no_conflicts	Benign/Likely_benign	NC_000017.11:g.36538121C>T	MYO19:80179|PIGW:284098	SO:0001819|synonymous_variant	unmappedCROSSMAP|mappedUCSC|unmappedNCBI
17	36538157	1446642	ATC	A	Indels/dup	1387593	Hyperphosphatasia_with_intellectual_disability_syndrome_5|not_provided	MONDO:MONDO:0014457,MedGen:C4014958,OMIM:616025|MedGen:CN517202	criteria_provided,_multiple_submitters,_no_conflicts	Uncertain_significance	NC_000017.11:g.36538159CT[1]	MYO19:80179|PIGW:284098	SO:0001589|frameshift_variant	unmappedCROSSMAP|mappedUCSC|unmappedNCBI
17	36538539	1438495	G	A	SNV	1355347	Hyperphosphatasia_with_intellectual_disability_syndrome_5|not_provided	MONDO:MONDO:0014457,MedGen:C4014958,OMIM:616025|MedGen:CN517202	criteria_provided,_multiple_submitters,_no_conflicts	Uncertain_significance	NC_000017.11:g.36538539G>A	MYO19:80179|PIGW:284098	SO:0001583|missense_variant	unmappedCROSSMAP|mappedUCSC|unmappedNCBI
17	37252940	559346	C	T	SNV	550073	Acetyl-CoA:_carboxylase_deficiency|not_provided	MONDO:MONDO:0013493,MedGen:C0268603,OMIM:613933,SNOMED_CT:4920001|MedGen:CN517202	criteria_provided,_multiple_submitters,_no_conflicts	Benign	NC_000017.11:g.37252940C>T	ACACA:31	SO:0001819|synonymous_variant	unmappedCROSSMAP|mappedUCSC|mappedNCBI
17	37686568	322928	A	G	SNV	338131	Maturity_onset_diabetes_mellitus_in_young|Renal_cysts_and_diabetes_syndrome	Human_Phenotype_Ontology:HP:0004904,MONDO:MONDO:0018911,MedGen:C0342276,OMIM:606391,Orphanet:ORPHA552,SNOMED_CT:28453007|MONDO:MONDO:0007669,MedGen:C0431693,OMIM:137920,Orphanet:ORPHA93111,SNOMED_CT:253864004	criteria_provided,_multiple_submitters,_no_conflicts	Benign/Likely_benign	NC_000017.11:g.37686568A>G	HNF1B:6928	SO:0001624|3_prime_UTR_variant	unmappedCROSSMAP|mappedUCSC|mappedNCBI
17	37686595	322930	C	T	SNV	328257	Maturity_onset_diabetes_mellitus_in_young|Renal_cysts_and_diabetes_syndrome	Human_Phenotype_Ontology:HP:0004904,MONDO:MONDO:0018911,MedGen:C0342276,OMIM:606391,Orphanet:ORPHA552,SNOMED_CT:28453007|MONDO:MONDO:0007669,MedGen:C0431693,OMIM:137920,Orphanet:ORPHA93111,SNOMED_CT:253864004	criteria_provided,_multiple_submitters,_no_conflicts	Benign/Likely_benign	NC_000017.11:g.37686595C>T	HNF1B:6928	SO:0001624|3_prime_UTR_variant	unmappedCROSSMAP|mappedUCSC|mappedNCBI
17	37686689	322933	C	T	SNV	328268	Maturity_onset_diabetes_mellitus_in_young|Renal_cysts_and_diabetes_syndrome	Human_Phenotype_Ontology:HP:0004904,MONDO:MONDO:0018911,MedGen:C0342276,OMIM:606391,Orphanet:ORPHA552,SNOMED_CT:28453007|MONDO:MONDO:0007669,MedGen:C0431693,OMIM:137920,Orphanet:ORPHA93111,SNOMED_CT:253864004	criteria_provided,_multiple_submitters,_no_conflicts	Benign/Likely_benign	NC_000017.11:g.37686689C>T	HNF1B:6928	SO:0001624|3_prime_UTR_variant	unmappedCROSSMAP|mappedUCSC|mappedNCBI
17	37686713	892033	C	T	SNV	877313	Maturity_onset_diabetes_mellitus_in_young|Renal_cysts_and_diabetes_syndrome	Human_Phenotype_Ontology:HP:0004904,MONDO:MONDO:0018911,MedGen:C0342276,OMIM:606391,Orphanet:ORPHA552,SNOMED_CT:28453007|MONDO:MONDO:0007669,MedGen:C0431693,OMIM:137920,Orphanet:ORPHA93111,SNOMED_CT:253864004	criteria_provided,_multiple_submitters,_no_conflicts	Benign/Likely_benign	NC_000017.11:g.37686713C>T	HNF1B:6928	SO:0001624|3_prime_UTR_variant	unmappedCROSSMAP|mappedUCSC|mappedNCBI
17	37686787	322934	A	G	SNV	345685	Maturity_onset_diabetes_mellitus_in_young|Renal_cysts_and_diabetes_syndrome	Human_Phenotype_Ontology:HP:0004904,MONDO:MONDO:0018911,MedGen:C0342276,OMIM:606391,Orphanet:ORPHA552,SNOMED_CT:28453007|MONDO:MONDO:0007669,MedGen:C0431693,OMIM:137920,Orphanet:ORPHA93111,SNOMED_CT:253864004	criteria_provided,_multiple_submitters,_no_conflicts	Uncertain_significance	NC_000017.11:g.37686787A>G	HNF1B:6928	SO:0001624|3_prime_UTR_variant	unmappedCROSSMAP|mappedUCSC|mappedNCBI
17	37686927	322935	T	C	SNV	345688	Maturity_onset_diabetes_mellitus_in_young|Renal_cysts_and_diabetes_syndrome	Human_Phenotype_Ontology:HP:0004904,MONDO:MONDO:0018911,MedGen:C0342276,OMIM:606391,Orphanet:ORPHA552,SNOMED_CT:28453007|MONDO:MONDO:0007669,MedGen:C0431693,OMIM:137920,Orphanet:ORPHA93111,SNOMED_CT:253864004	criteria_provided,_multiple_submitters,_no_conflicts	Uncertain_significance	NC_000017.11:g.37686927T>C	HNF1B:6928	SO:0001624|3_prime_UTR_variant	unmappedCROSSMAP|mappedUCSC|mappedNCBI
17	37686969	322937	T	C	SNV	345690	Maturity_onset_diabetes_mellitus_in_young|Renal_cysts_and_diabetes_syndrome	Human_Phenotype_Ontology:HP:0004904,MONDO:MONDO:0018911,MedGen:C0342276,OMIM:606391,Orphanet:ORPHA552,SNOMED_CT:28453007|MONDO:MONDO:0007669,MedGen:C0431693,OMIM:137920,Orphanet:ORPHA93111,SNOMED_CT:253864004	criteria_provided,_multiple_submitters,_no_conflicts	Benign	NC_000017.11:g.37686969T>C	HNF1B:6928	SO:0001624|3_prime_UTR_variant	unmappedCROSSMAP|mappedUCSC|mappedNCBI
17	37686988	322938	T	C	SNV	328269	Maturity_onset_diabetes_mellitus_in_young|Renal_cysts_and_diabetes_syndrome	Human_Phenotype_Ontology:HP:0004904,MONDO:MONDO:0018911,MedGen:C0342276,OMIM:606391,Orphanet:ORPHA552,SNOMED_CT:28453007|MONDO:MONDO:0007669,MedGen:C0431693,OMIM:137920,Orphanet:ORPHA93111,SNOMED_CT:253864004	criteria_provided,_multiple_submitters,_no_conflicts	Benign	NC_000017.11:g.37686988T>C	HNF1B:6928	SO:0001624|3_prime_UTR_variant	unmappedCROSSMAP|mappedUCSC|mappedNCBI
17	37687098	322939	A	.	SNV	338135	Renal_cysts_and_diabetes_syndrome|not_provided	MONDO:MONDO:0007669,MedGen:C0431693,OMIM:137920,Orphanet:ORPHA93111,SNOMED_CT:253864004|MedGen:CN517202	criteria_provided,_multiple_submitters,_no_conflicts	Benign	NC_000017.11:g.37687098%3D	HNF1B:6928	SO:0002073|no_sequence_alteration	unmappedCROSSMAP|mappedUCSC|mappedNCBI
17	37687272	322940	T	.	SNV	345691	Renal_cysts_and_diabetes_syndrome|not_specified|not_provided	MONDO:MONDO:0007669,MedGen:C0431693,OMIM:137920,Orphanet:ORPHA93111,SNOMED_CT:253864004|MedGen:CN169374|MedGen:CN517202	criteria_provided,_multiple_submitters,_no_conflicts	Benign	NC_000017.11:g.37687272%3D	HNF1B:6928	SO:0002073|no_sequence_alteration	unmappedCROSSMAP|mappedUCSC|mappedNCBI
17	37687273	322941	G	T	SNV	338139	Renal_cysts_and_diabetes_syndrome|not_provided	MONDO:MONDO:0007669,MedGen:C0431693,OMIM:137920,Orphanet:ORPHA93111,SNOMED_CT:253864004|MedGen:CN517202	criteria_provided,_multiple_submitters,_no_conflicts	Benign	NC_000017.11:g.37687273G>T	HNF1B:6928	SO:0001624|3_prime_UTR_variant	unmappedCROSSMAP|mappedUCSC|mappedNCBI
17	37687284	322942	T	C	SNV	328273	Maturity_onset_diabetes_mellitus_in_young|Renal_cysts_and_diabetes_syndrome	Human_Phenotype_Ontology:HP:0004904,MONDO:MONDO:0018911,MedGen:C0342276,OMIM:606391,Orphanet:ORPHA552,SNOMED_CT:28453007|MONDO:MONDO:0007669,MedGen:C0431693,OMIM:137920,Orphanet:ORPHA93111,SNOMED_CT:253864004	criteria_provided,_multiple_submitters,_no_conflicts	Likely_benign	NC_000017.11:g.37687284T>C	HNF1B:6928	SO:0001583|missense_variant,SO:0001624|3_prime_UTR_variant	unmappedCROSSMAP|mappedUCSC|mappedNCBI
17	37687325	322943	A	C	SNV	328277	Renal_cysts_and_diabetes_syndrome|Monogenic_diabetes|not_provided	MONDO:MONDO:0007669,MedGen:C0431693,OMIM:137920,Orphanet:ORPHA93111,SNOMED_CT:253864004|MONDO:MONDO:0015967,MedGen:C3888631,Orphanet:ORPHA183625|MedGen:CN517202	criteria_provided,_multiple_submitters,_no_conflicts	Benign	NC_000017.11:g.37687325A>C	HNF1B:6928	SO:0001583|missense_variant,SO:0001624|3_prime_UTR_variant	unmappedCROSSMAP|mappedUCSC|mappedNCBI
17	37687383	290378	G	T	SNV	274615	Maturity_onset_diabetes_mellitus_in_young|not_provided	Human_Phenotype_Ontology:HP:0004904,MONDO:MONDO:0018911,MedGen:C0342276,OMIM:606391,Orphanet:ORPHA552,SNOMED_CT:28453007|MedGen:CN517202	criteria_provided,_multiple_submitters,_no_conflicts	Uncertain_significance/Uncertain_risk_allele	NC_000017.11:g.37687383G>T	HNF1B:6928	SO:0001583|missense_variant	unmappedCROSSMAP|mappedUCSC|mappedNCBI
17	37687389	499802	G	T	SNV	491226	Renal_cysts_and_diabetes_syndrome|not_provided	MONDO:MONDO:0007669,MedGen:C0431693,OMIM:137920,Orphanet:ORPHA93111,SNOMED_CT:253864004|MedGen:CN517202	criteria_provided,_multiple_submitters,_no_conflicts	Uncertain_significance	NC_000017.11:g.37687389G>T	HNF1B:6928	SO:0001583|missense_variant	unmappedCROSSMAP|mappedUCSC|mappedNCBI
17	37687401	593924	A	T	SNV	584987	Maturity_onset_diabetes_mellitus_in_young|not_specified|not_provided	Human_Phenotype_Ontology:HP:0004904,MONDO:MONDO:0018911,MedGen:C0342276,OMIM:606391,Orphanet:ORPHA552,SNOMED_CT:28453007|MedGen:CN169374|MedGen:CN517202	criteria_provided,_multiple_submitters,_no_conflicts	Uncertain_significance	NC_000017.11:g.37687401A>T	HNF1B:6928	SO:0001627|intron_variant	unmappedCROSSMAP|mappedUCSC|mappedNCBI
17	37687401	36842	AGA	G	Indels/dup	45503	Maturity_onset_diabetes_mellitus_in_young|Renal_cysts_and_diabetes_syndrome|not_specified	Human_Phenotype_Ontology:HP:0004904,MONDO:MONDO:0018911,MedGen:C0342276,OMIM:606391,Orphanet:ORPHA552,SNOMED_CT:28453007|MONDO:MONDO:0007669,MedGen:C0431693,OMIM:137920,Orphanet:ORPHA93111,SNOMED_CT:253864004|MedGen:CN169374	criteria_provided,_multiple_submitters,_no_conflicts	Uncertain_significance	NC_000017.11:g.37687401_37687403delinsG	HNF1B:6928	SO:0001627|intron_variant	unmappedCROSSMAP|mappedUCSC|mappedNCBI
17	37687403	890273	A	G	SNV	880509	Maturity_onset_diabetes_mellitus_in_young|Renal_cysts_and_diabetes_syndrome	Human_Phenotype_Ontology:HP:0004904,MONDO:MONDO:0018911,MedGen:C0342276,OMIM:606391,Orphanet:ORPHA552,SNOMED_CT:28453007|MONDO:MONDO:0007669,MedGen:C0431693,OMIM:137920,Orphanet:ORPHA93111,SNOMED_CT:253864004	criteria_provided,_multiple_submitters,_no_conflicts	Uncertain_significance	NC_000017.11:g.37687403A>G	HNF1B:6928	SO:0001627|intron_variant	unmappedCROSSMAP|mappedUCSC|mappedNCBI
17	37687414	36843	G	.	SNV	45504	Renal_cysts_and_diabetes_syndrome|not_provided	MONDO:MONDO:0007669,MedGen:C0431693,OMIM:137920,Orphanet:ORPHA93111,SNOMED_CT:253864004|MedGen:CN517202	criteria_provided,_multiple_submitters,_no_conflicts	Benign	NC_000017.11:g.37687414%3D	HNF1B:6928	SO:0001627|intron_variant	unmappedCROSSMAP|mappedUCSC|mappedNCBI
17	37687498	676394	G	A	SNV	668958	Maturity_onset_diabetes_mellitus_in_young|not_provided	Human_Phenotype_Ontology:HP:0004904,MONDO:MONDO:0018911,MedGen:C0342276,OMIM:606391,Orphanet:ORPHA552,SNOMED_CT:28453007|MedGen:CN517202	criteria_provided,_multiple_submitters,_no_conflicts	Benign	NC_000017.11:g.37687498G>A	HNF1B:6928	SO:0001627|intron_variant	unmappedCROSSMAP|mappedUCSC|mappedNCBI
17	37699099	917406	T	C	SNV	905797	Maturity_onset_diabetes_mellitus_in_young|Monogenic_diabetes	Human_Phenotype_Ontology:HP:0004904,MONDO:MONDO:0018911,MedGen:C0342276,OMIM:606391,Orphanet:ORPHA552,SNOMED_CT:28453007|MONDO:MONDO:0015967,MedGen:C3888631,Orphanet:ORPHA183625	criteria_provided,_multiple_submitters,_no_conflicts	Uncertain_significance	NC_000017.11:g.37699099T>C	HNF1B:6928	SO:0001583|missense_variant,SO:0001627|intron_variant	unmappedCROSSMAP|mappedUCSC|mappedNCBI
17	37699149	595266	C	T	SNV	586328	Renal_cysts_and_diabetes_syndrome|not_provided	MONDO:MONDO:0007669,MedGen:C0431693,OMIM:137920,Orphanet:ORPHA93111,SNOMED_CT:253864004|MedGen:CN517202	criteria_provided,_multiple_submitters,_no_conflicts	Uncertain_significance	NC_000017.11:g.37699149C>T	HNF1B:6928	SO:0001583|missense_variant,SO:0001627|intron_variant	unmappedCROSSMAP|mappedUCSC|mappedNCBI
17	37699168	392411	G	A	SNV	375878	Maturity_onset_diabetes_mellitus_in_young|Renal_cysts_and_diabetes_syndrome|not_provided	Human_Phenotype_Ontology:HP:0004904,MONDO:MONDO:0018911,MedGen:C0342276,OMIM:606391,Orphanet:ORPHA552,SNOMED_CT:28453007|MONDO:MONDO:0007669,MedGen:C0431693,OMIM:137920,Orphanet:ORPHA93111,SNOMED_CT:253864004|MedGen:CN517202	criteria_provided,_multiple_submitters,_no_conflicts	Pathogenic/Likely_pathogenic	NC_000017.11:g.37699168G>A	HNF1B:6928	SO:0001587|nonsense,SO:0001627|intron_variant	unmappedCROSSMAP|mappedUCSC|mappedNCBI
17	37699240	674360	A	C	SNV	668961	Maturity_onset_diabetes_mellitus_in_young|not_provided	Human_Phenotype_Ontology:HP:0004904,MONDO:MONDO:0018911,MedGen:C0342276,OMIM:606391,Orphanet:ORPHA552,SNOMED_CT:28453007|MedGen:CN517202	criteria_provided,_multiple_submitters,_no_conflicts	Benign	NC_000017.11:g.37699240A>C	HNF1B:6928	SO:0001627|intron_variant	unmappedCROSSMAP|mappedUCSC|mappedNCBI
17	37699371	676878	A	G	SNV	667882	Maturity_onset_diabetes_mellitus_in_young|not_provided	Human_Phenotype_Ontology:HP:0004904,MONDO:MONDO:0018911,MedGen:C0342276,OMIM:606391,Orphanet:ORPHA552,SNOMED_CT:28453007|MedGen:CN517202	criteria_provided,_multiple_submitters,_no_conflicts	Benign	NC_000017.11:g.37699371A>G	HNF1B:6928	SO:0001627|intron_variant	unmappedCROSSMAP|mappedUCSC|mappedNCBI
17	37699418	676876	A	AG	Indels/dup	668964	Maturity_onset_diabetes_mellitus_in_young|not_provided	Human_Phenotype_Ontology:HP:0004904,MONDO:MONDO:0018911,MedGen:C0342276,OMIM:606391,Orphanet:ORPHA552,SNOMED_CT:28453007|MedGen:CN517202	criteria_provided,_multiple_submitters,_no_conflicts	Benign	NC_000017.11:g.37699418_37699419insG	HNF1B:6928	SO:0001627|intron_variant	unmappedCROSSMAP|mappedUCSC|mappedNCBI
17	37700731	672693	C	G	SNV	668785	Maturity_onset_diabetes_mellitus_in_young|not_provided	Human_Phenotype_Ontology:HP:0004904,MONDO:MONDO:0018911,MedGen:C0342276,OMIM:606391,Orphanet:ORPHA552,SNOMED_CT:28453007|MedGen:CN517202	criteria_provided,_multiple_submitters,_no_conflicts	Benign	NC_000017.11:g.37700731C>G	HNF1B:6928	SO:0001627|intron_variant	unmappedCROSSMAP|mappedUCSC|mappedNCBI
17	37700972	1343483	C	T	SNV	1335182	not_specified|not_provided	MedGen:CN169374|MedGen:CN517202	criteria_provided,_multiple_submitters,_no_conflicts	Benign/Likely_benign	NC_000017.11:g.37700972C>T	HNF1B:6928	SO:0001627|intron_variant	unmappedCROSSMAP|mappedUCSC|mappedNCBI
17	37701043	322945	C	T	SNV	344277	Renal_cysts_and_diabetes_syndrome|not_provided	MONDO:MONDO:0007669,MedGen:C0431693,OMIM:137920,Orphanet:ORPHA93111,SNOMED_CT:253864004|MedGen:CN517202	criteria_provided,_multiple_submitters,_no_conflicts	Benign/Likely_benign	NC_000017.11:g.37701043C>T	HNF1B:6928	SO:0001583|missense_variant,SO:0001627|intron_variant	unmappedCROSSMAP|mappedUCSC|mappedNCBI
17	37701103	635584	C	CGGGCTGCA	Indels/dup	623414	Maturity_onset_diabetes_mellitus_in_young|Renal_cysts_and_diabetes_syndrome	Human_Phenotype_Ontology:HP:0004904,MONDO:MONDO:0018911,MedGen:C0342276,OMIM:606391,Orphanet:ORPHA552,SNOMED_CT:28453007|MONDO:MONDO:0007669,MedGen:C0431693,OMIM:137920,Orphanet:ORPHA93111,SNOMED_CT:253864004	criteria_provided,_multiple_submitters,_no_conflicts	Pathogenic/Likely_pathogenic	NC_000017.11:g.37701111_37701118dup	HNF1B:6928	SO:0001589|frameshift_variant,SO:0001627|intron_variant	unmappedCROSSMAP|mappedUCSC|mappedNCBI
17	37701104	36841	G	A	SNV	45502	Maturity_onset_diabetes_mellitus_in_young|Renal_cysts_and_diabetes_syndrome|not_specified|not_provided	Human_Phenotype_Ontology:HP:0004904,MONDO:MONDO:0018911,MedGen:C0342276,OMIM:606391,Orphanet:ORPHA552,SNOMED_CT:28453007|MONDO:MONDO:0007669,MedGen:C0431693,OMIM:137920,Orphanet:ORPHA93111,SNOMED_CT:253864004|MedGen:CN169374|MedGen:CN517202	criteria_provided,_multiple_submitters,_no_conflicts	Benign/Likely_benign	NC_000017.11:g.37701104G>A	HNF1B:6928	SO:0001819|synonymous_variant,SO:0001627|intron_variant	unmappedCROSSMAP|mappedUCSC|mappedNCBI
17	37701127	1172901	C	T	SNV	1162083	Type_2_diabetes_mellitus|not_specified|not_provided	Human_Phenotype_Ontology:HP:0005965,Human_Phenotype_Ontology:HP:0005978,Human_Phenotype_Ontology:HP:0100652,MONDO:MONDO:0005148,MeSH:D003924,MedGen:C0011860,OMIM:125853,SNOMED_CT:44054006|MedGen:CN169374|MedGen:CN517202	criteria_provided,_multiple_submitters,_no_conflicts	Uncertain_significance	NC_000017.11:g.37701127C>T	HNF1B:6928	SO:0001583|missense_variant,SO:0001627|intron_variant	unmappedCROSSMAP|mappedUCSC|mappedNCBI
17	37701274	677779	C	T	SNV	668787	Maturity_onset_diabetes_mellitus_in_young|not_provided	Human_Phenotype_Ontology:HP:0004904,MONDO:MONDO:0018911,MedGen:C0342276,OMIM:606391,Orphanet:ORPHA552,SNOMED_CT:28453007|MedGen:CN517202	criteria_provided,_multiple_submitters,_no_conflicts	Benign/Likely_benign	NC_000017.11:g.37701274C>T	HNF1B:6928	SO:0001627|intron_variant	unmappedCROSSMAP|mappedUCSC|mappedNCBI
17	37701480	674307	A	T	SNV	668812	Maturity_onset_diabetes_mellitus_in_young|not_provided	Human_Phenotype_Ontology:HP:0004904,MONDO:MONDO:0018911,MedGen:C0342276,OMIM:606391,Orphanet:ORPHA552,SNOMED_CT:28453007|MedGen:CN517202	criteria_provided,_multiple_submitters,_no_conflicts	Likely_benign	NC_000017.11:g.37701480A>T	HNF1B:6928	SO:0001627|intron_variant	unmappedCROSSMAP|mappedUCSC|mappedNCBI
17	37704918	593888	T	C	SNV	584951	Maturity_onset_diabetes_mellitus_in_young|not_provided	Human_Phenotype_Ontology:HP:0004904,MONDO:MONDO:0018911,MedGen:C0342276,OMIM:606391,Orphanet:ORPHA552,SNOMED_CT:28453007|MedGen:CN517202	criteria_provided,_multiple_submitters,_no_conflicts	Uncertain_significance	NC_000017.11:g.37704918T>C	HNF1B:6928	SO:0001819|synonymous_variant	unmappedCROSSMAP|mappedUCSC|mappedNCBI
17	37704931	36839	A	G	SNV	45500	Maturity_onset_diabetes_mellitus_in_young|Renal_cysts_and_diabetes_syndrome	Human_Phenotype_Ontology:HP:0004904,MONDO:MONDO:0018911,MedGen:C0342276,OMIM:606391,Orphanet:ORPHA552,SNOMED_CT:28453007|MONDO:MONDO:0007669,MedGen:C0431693,OMIM:137920,Orphanet:ORPHA93111,SNOMED_CT:253864004	criteria_provided,_multiple_submitters,_no_conflicts	Likely_pathogenic/Likely_risk_allele	NC_000017.11:g.37704931A>G	HNF1B:6928	SO:0001583|missense_variant	unmappedCROSSMAP|mappedUCSC|mappedNCBI
17	37704974	979080	G	A	SNV	967156	Maturity_onset_diabetes_mellitus_in_young|Renal_cysts_and_diabetes_syndrome	Human_Phenotype_Ontology:HP:0004904,MONDO:MONDO:0018911,MedGen:C0342276,OMIM:606391,Orphanet:ORPHA552,SNOMED_CT:28453007|MONDO:MONDO:0007669,MedGen:C0431693,OMIM:137920,Orphanet:ORPHA93111,SNOMED_CT:253864004	criteria_provided,_multiple_submitters,_no_conflicts	Pathogenic/Likely_pathogenic	NC_000017.11:g.37704974G>A	HNF1B:6928	SO:0001587|nonsense	unmappedCROSSMAP|mappedUCSC|mappedNCBI
17	37704997	813922	T	TG	Indels/dup	802217	Maturity_onset_diabetes_mellitus_in_young|Renal_cysts_and_diabetes_syndrome	Human_Phenotype_Ontology:HP:0004904,MONDO:MONDO:0018911,MedGen:C0342276,OMIM:606391,Orphanet:ORPHA552,SNOMED_CT:28453007|MONDO:MONDO:0007669,MedGen:C0431693,OMIM:137920,Orphanet:ORPHA93111,SNOMED_CT:253864004	criteria_provided,_multiple_submitters,_no_conflicts	Pathogenic/Likely_pathogenic	NC_000017.11:g.37704999dup	HNF1B:6928	SO:0001589|frameshift_variant	unmappedCROSSMAP|mappedUCSC|mappedNCBI
17	37705017	984524	G	A	SNV	972603	Maturity_onset_diabetes_mellitus_in_young|not_specified	Human_Phenotype_Ontology:HP:0004904,MONDO:MONDO:0018911,MedGen:C0342276,OMIM:606391,Orphanet:ORPHA552,SNOMED_CT:28453007|MedGen:CN169374	criteria_provided,_multiple_submitters,_no_conflicts	Benign/Likely_benign	NC_000017.11:g.37705017G>A	HNF1B:6928	SO:0001819|synonymous_variant	unmappedCROSSMAP|mappedUCSC|mappedNCBI
17	37705020	635596	T	TG	Indels/dup	623425	Maturity_onset_diabetes_mellitus_in_young|Renal_cysts_and_diabetes_syndrome	Human_Phenotype_Ontology:HP:0004904,MONDO:MONDO:0018911,MedGen:C0342276,OMIM:606391,Orphanet:ORPHA552,SNOMED_CT:28453007|MONDO:MONDO:0007669,MedGen:C0431693,OMIM:137920,Orphanet:ORPHA93111,SNOMED_CT:253864004	criteria_provided,_multiple_submitters,_no_conflicts	Pathogenic/Likely_pathogenic	NC_000017.11:g.37705025dup	HNF1B:6928	SO:0001589|frameshift_variant	unmappedCROSSMAP|mappedUCSC|mappedNCBI
17	37705067	994816	A	G	SNV	983034	Maturity_onset_diabetes_mellitus_in_young|not_specified	Human_Phenotype_Ontology:HP:0004904,MONDO:MONDO:0018911,MedGen:C0342276,OMIM:606391,Orphanet:ORPHA552,SNOMED_CT:28453007|MedGen:CN169374	criteria_provided,_multiple_submitters,_no_conflicts	Benign	NC_000017.11:g.37705067A>G	HNF1B:6928	SO:0001627|intron_variant	unmappedCROSSMAP|mappedUCSC|mappedNCBI
17	37705295	676904	T	TCC	Indels/dup	667884	Maturity_onset_diabetes_mellitus_in_young|not_provided	Human_Phenotype_Ontology:HP:0004904,MONDO:MONDO:0018911,MedGen:C0342276,OMIM:606391,Orphanet:ORPHA552,SNOMED_CT:28453007|MedGen:CN517202	criteria_provided,_multiple_submitters,_no_conflicts	Benign	NC_000017.11:g.37705296_37705297insCC	HNF1B:6928	SO:0001627|intron_variant	unmappedCROSSMAP|mappedUCSC|mappedNCBI
17	37710529	917407	T	C	SNV	905798	Maturity_onset_diabetes_mellitus_in_young|Monogenic_diabetes	Human_Phenotype_Ontology:HP:0004904,MONDO:MONDO:0018911,MedGen:C0342276,OMIM:606391,Orphanet:ORPHA552,SNOMED_CT:28453007|MONDO:MONDO:0015967,MedGen:C3888631,Orphanet:ORPHA183625	criteria_provided,_multiple_submitters,_no_conflicts	Uncertain_significance/Uncertain_risk_allele	NC_000017.11:g.37710529T>C	HNF1B:6928	SO:0001583|missense_variant	unmappedCROSSMAP|mappedUCSC|mappedNCBI
17	37710561	635602	TGCTGTAAAACCGACTGGCTGGTCACCATG	T	Indels/dup	623427	Maturity_onset_diabetes_mellitus_in_young|Renal_cysts_and_diabetes_syndrome	Human_Phenotype_Ontology:HP:0004904,MONDO:MONDO:0018911,MedGen:C0342276,OMIM:606391,Orphanet:ORPHA552,SNOMED_CT:28453007|MONDO:MONDO:0007669,MedGen:C0431693,OMIM:137920,Orphanet:ORPHA93111,SNOMED_CT:253864004	criteria_provided,_multiple_submitters,_no_conflicts	Pathogenic/Likely_risk_allele	NC_000017.11:g.37710564_37710592del	HNF1B:6928	SO:0001589|frameshift_variant	unmappedCROSSMAP|mappedUCSC|mappedNCBI
17	37710576	224334	T	TG	Indels/dup	226090	Renal_cysts_and_diabetes_syndrome	MONDO:MONDO:0007669,MedGen:C0431693,OMIM:137920,Orphanet:ORPHA93111,SNOMED_CT:253864004	criteria_provided,_multiple_submitters,_no_conflicts	Pathogenic	NC_000017.11:g.37710578dup	HNF1B:6928	SO:0001589|frameshift_variant	unmappedCROSSMAP|mappedUCSC|mappedNCBI
17	37710592	596527	C	T	SNV	587588	Maturity_onset_diabetes_mellitus_in_young|not_provided	Human_Phenotype_Ontology:HP:0004904,MONDO:MONDO:0018911,MedGen:C0342276,OMIM:606391,Orphanet:ORPHA552,SNOMED_CT:28453007|MedGen:CN517202	criteria_provided,_multiple_submitters,_no_conflicts	Uncertain_significance/Uncertain_risk_allele	NC_000017.11:g.37710592C>T	HNF1B:6928	SO:0001583|missense_variant	unmappedCROSSMAP|mappedUCSC|mappedNCBI
17	37710609	635607	CTGAT	C	Indels/dup	623431	Renal_cysts_and_diabetes_syndrome|not_provided	MONDO:MONDO:0007669,MedGen:C0431693,OMIM:137920,Orphanet:ORPHA93111,SNOMED_CT:253864004|MedGen:CN517202	criteria_provided,_multiple_submitters,_no_conflicts	Pathogenic	NC_000017.11:g.37710612_37710615del	HNF1B:6928	SO:0001589|frameshift_variant	unmappedCROSSMAP|mappedUCSC|mappedNCBI
17	37710652	593139	T	C	SNV	584203	Maturity_onset_diabetes_mellitus_in_young|not_provided	Human_Phenotype_Ontology:HP:0004904,MONDO:MONDO:0018911,MedGen:C0342276,OMIM:606391,Orphanet:ORPHA552,SNOMED_CT:28453007|MedGen:CN517202	criteria_provided,_multiple_submitters,_no_conflicts	Uncertain_significance/Uncertain_risk_allele	NC_000017.11:g.37710652T>C	HNF1B:6928	SO:0001583|missense_variant	unmappedCROSSMAP|mappedUCSC|mappedNCBI
17	37710675	447507	C	T	SNV	441952	Maturity_onset_diabetes_mellitus_in_young|not_specified	Human_Phenotype_Ontology:HP:0004904,MONDO:MONDO:0018911,MedGen:C0342276,OMIM:606391,Orphanet:ORPHA552,SNOMED_CT:28453007|MedGen:CN169374	criteria_provided,_multiple_submitters,_no_conflicts	Likely_benign	NC_000017.11:g.37710675C>T	HNF1B:6928	SO:0001627|intron_variant	unmappedCROSSMAP|mappedUCSC|mappedNCBI
17	37731630	635614	T	TG	Indels/dup	623435	Maturity_onset_diabetes_mellitus_in_young|Renal_cysts_and_diabetes_syndrome	Human_Phenotype_Ontology:HP:0004904,MONDO:MONDO:0018911,MedGen:C0342276,OMIM:606391,Orphanet:ORPHA552,SNOMED_CT:28453007|MONDO:MONDO:0007669,MedGen:C0431693,OMIM:137920,Orphanet:ORPHA93111,SNOMED_CT:253864004	criteria_provided,_multiple_submitters,_no_conflicts	Pathogenic/Likely_pathogenic	NC_000017.11:g.37731632dup	HNF1B:6928	SO:0001589|frameshift_variant	unmappedCROSSMAP|mappedUCSC|mappedNCBI
17	37731633	635617	T	TG	Indels/dup	623438	Maturity_onset_diabetes_mellitus_in_young|Renal_cysts_and_diabetes_syndrome	Human_Phenotype_Ontology:HP:0004904,MONDO:MONDO:0018911,MedGen:C0342276,OMIM:606391,Orphanet:ORPHA552,SNOMED_CT:28453007|MONDO:MONDO:0007669,MedGen:C0431693,OMIM:137920,Orphanet:ORPHA93111,SNOMED_CT:253864004	criteria_provided,_multiple_submitters,_no_conflicts	Pathogenic/Likely_pathogenic	NC_000017.11:g.37731639dup	HNF1B:6928	SO:0001589|frameshift_variant	unmappedCROSSMAP|mappedUCSC|mappedNCBI
17	37731633	635616	TG	T	Indels/dup	623437	Renal_cysts_and_diabetes_syndrome|not_provided	MONDO:MONDO:0007669,MedGen:C0431693,OMIM:137920,Orphanet:ORPHA93111,SNOMED_CT:253864004|MedGen:CN517202	criteria_provided,_multiple_submitters,_no_conflicts	Pathogenic	NC_000017.11:g.37731639del	HNF1B:6928	SO:0001589|frameshift_variant	unmappedCROSSMAP|mappedUCSC|mappedNCBI
17	37731689	36855	G	C	SNV	45516	Maturity_onset_diabetes_mellitus_in_young|Renal_cysts_and_diabetes_syndrome|not_specified|not_provided	Human_Phenotype_Ontology:HP:0004904,MONDO:MONDO:0018911,MedGen:C0342276,OMIM:606391,Orphanet:ORPHA552,SNOMED_CT:28453007|MONDO:MONDO:0007669,MedGen:C0431693,OMIM:137920,Orphanet:ORPHA93111,SNOMED_CT:253864004|MedGen:CN169374|MedGen:CN517202	criteria_provided,_multiple_submitters,_no_conflicts	Benign/Likely_benign	NC_000017.11:g.37731689G>C	HNF1B:6928	SO:0001819|synonymous_variant	unmappedCROSSMAP|mappedUCSC|mappedNCBI
17	37731692	377967	G	A	SNV	375882	Maturity_onset_diabetes_mellitus_in_young|not_specified	Human_Phenotype_Ontology:HP:0004904,MONDO:MONDO:0018911,MedGen:C0342276,OMIM:606391,Orphanet:ORPHA552,SNOMED_CT:28453007|MedGen:CN169374	criteria_provided,_multiple_submitters,_no_conflicts	Benign/Likely_benign	NC_000017.11:g.37731692G>A	HNF1B:6928	SO:0001819|synonymous_variant	unmappedCROSSMAP|mappedUCSC|mappedNCBI
17	37731727	1342779	T	C	SNV	1334416	not_provided	MedGen:CN517202	criteria_provided,_multiple_submitters,_no_conflicts	Uncertain_significance	NC_000017.11:g.37731727T>C	HNF1B:6928	SO:0001583|missense_variant	unmappedCROSSMAP|mappedUCSC|mappedNCBI
17	37731730	974389	T	C	SNV	962793	Maturity_onset_diabetes_mellitus_in_young|Renal_cysts_and_diabetes_syndrome	Human_Phenotype_Ontology:HP:0004904,MONDO:MONDO:0018911,MedGen:C0342276,OMIM:606391,Orphanet:ORPHA552,SNOMED_CT:28453007|MONDO:MONDO:0007669,MedGen:C0431693,OMIM:137920,Orphanet:ORPHA93111,SNOMED_CT:253864004	criteria_provided,_multiple_submitters,_no_conflicts	Likely_pathogenic/Likely_risk_allele	NC_000017.11:g.37731730T>C	HNF1B:6928	SO:0001583|missense_variant	unmappedCROSSMAP|mappedUCSC|mappedNCBI
17	37731744	692161	C	T	SNV	679902	Maturity_onset_diabetes_mellitus_in_young|Renal_cysts_and_diabetes_syndrome	Human_Phenotype_Ontology:HP:0004904,MONDO:MONDO:0018911,MedGen:C0342276,OMIM:606391,Orphanet:ORPHA552,SNOMED_CT:28453007|MONDO:MONDO:0007669,MedGen:C0431693,OMIM:137920,Orphanet:ORPHA93111,SNOMED_CT:253864004	criteria_provided,_multiple_submitters,_no_conflicts	Pathogenic/Likely_pathogenic	NC_000017.11:g.37731744C>T	HNF1B:6928	SO:0001587|nonsense	unmappedCROSSMAP|mappedUCSC|mappedNCBI
17	37731756	635630	C	G	SNV	623451	Renal_cysts_and_diabetes_syndrome	MONDO:MONDO:0007669,MedGen:C0431693,OMIM:137920,Orphanet:ORPHA93111,SNOMED_CT:253864004	criteria_provided,_multiple_submitters,_no_conflicts	Likely_pathogenic	NC_000017.11:g.37731756C>G	HNF1B:6928	SO:0001583|missense_variant	unmappedCROSSMAP|mappedUCSC|mappedNCBI
17	37731788	805641	G	A	SNV	793668	Maturity_onset_diabetes_mellitus_in_young|not_provided	Human_Phenotype_Ontology:HP:0004904,MONDO:MONDO:0018911,MedGen:C0342276,OMIM:606391,Orphanet:ORPHA552,SNOMED_CT:28453007|MedGen:CN517202	criteria_provided,_multiple_submitters,_no_conflicts	Benign/Likely_benign	NC_000017.11:g.37731788G>A	HNF1B:6928	SO:0001819|synonymous_variant	unmappedCROSSMAP|mappedUCSC|mappedNCBI
17	37731799	635639	A	AG	Indels/dup	623460	Maturity_onset_diabetes_mellitus_in_young|Renal_cysts_and_diabetes_syndrome	Human_Phenotype_Ontology:HP:0004904,MONDO:MONDO:0018911,MedGen:C0342276,OMIM:606391,Orphanet:ORPHA552,SNOMED_CT:28453007|MONDO:MONDO:0007669,MedGen:C0431693,OMIM:137920,Orphanet:ORPHA93111,SNOMED_CT:253864004	criteria_provided,_multiple_submitters,_no_conflicts	Pathogenic/Likely_pathogenic	NC_000017.11:g.37731804dup	HNF1B:6928	SO:0001589|frameshift_variant	unmappedCROSSMAP|mappedUCSC|mappedNCBI
17	37731799	635638	AG	A	Indels/dup	623459	Renal_cysts_and_diabetes_syndrome	MONDO:MONDO:0007669,MedGen:C0431693,OMIM:137920,Orphanet:ORPHA93111,SNOMED_CT:253864004	criteria_provided,_multiple_submitters,_no_conflicts	Pathogenic	NC_000017.11:g.37731804del	HNF1B:6928	SO:0001589|frameshift_variant	unmappedCROSSMAP|mappedUCSC|mappedNCBI
17	37731814	12640	G	A	SNV	27679	Renal_cysts_and_diabetes_syndrome|Autosomal_dominant_medullary_cystic_kidney_disease_with_or_without_hyperuricemia	MONDO:MONDO:0007669,MedGen:C0431693,OMIM:137920,Orphanet:ORPHA93111,SNOMED_CT:253864004|MONDO:MONDO:0008264,MedGen:C4511620,Orphanet:ORPHA34149	criteria_provided,_multiple_submitters,_no_conflicts	Pathogenic	NC_000017.11:g.37731814G>A	HNF1B:6928	SO:0001587|nonsense	unmappedCROSSMAP|mappedUCSC|mappedNCBI
17	37731847	256210	G	A	SNV	256156	Maturity_onset_diabetes_mellitus_in_young|not_specified	Human_Phenotype_Ontology:HP:0004904,MONDO:MONDO:0018911,MedGen:C0342276,OMIM:606391,Orphanet:ORPHA552,SNOMED_CT:28453007|MedGen:CN169374	criteria_provided,_multiple_submitters,_no_conflicts	Likely_benign	NC_000017.11:g.37731847G>A	HNF1B:6928	SO:0001627|intron_variant	unmappedCROSSMAP|mappedUCSC|mappedNCBI
17	37733448	678417	T	C	SNV	667891	Maturity_onset_diabetes_mellitus_in_young|not_provided	Human_Phenotype_Ontology:HP:0004904,MONDO:MONDO:0018911,MedGen:C0342276,OMIM:606391,Orphanet:ORPHA552,SNOMED_CT:28453007|MedGen:CN517202	criteria_provided,_multiple_submitters,_no_conflicts	Likely_benign	NC_000017.11:g.37733448T>C	HNF1B:6928	SO:0001627|intron_variant	unmappedCROSSMAP|mappedUCSC|mappedNCBI
17	37733556	280497	C	A	SNV	264673	Renal_cysts_and_diabetes_syndrome|not_provided	MONDO:MONDO:0007669,MedGen:C0431693,OMIM:137920,Orphanet:ORPHA93111,SNOMED_CT:253864004|MedGen:CN517202	criteria_provided,_multiple_submitters,_no_conflicts	Pathogenic	NC_000017.11:g.37733556C>A	HNF1B:6928	SO:0001575|splice_donor_variant	unmappedCROSSMAP|mappedUCSC|mappedNCBI
17	37733576	586803	AG	A	Indels/dup	577627	Renal_cysts_and_diabetes_syndrome|not_provided	MONDO:MONDO:0007669,MedGen:C0431693,OMIM:137920,Orphanet:ORPHA93111,SNOMED_CT:253864004|MedGen:CN517202	criteria_provided,_multiple_submitters,_no_conflicts	Pathogenic	NC_000017.11:g.37733578del	HNF1B:6928	SO:0001589|frameshift_variant	unmappedCROSSMAP|mappedUCSC|mappedNCBI
17	37733600	635651	G	A	SNV	623469	Renal_cysts_and_diabetes_syndrome|not_provided	MONDO:MONDO:0007669,MedGen:C0431693,OMIM:137920,Orphanet:ORPHA93111,SNOMED_CT:253864004|MedGen:CN517202	criteria_provided,_multiple_submitters,_no_conflicts	Likely_pathogenic	NC_000017.11:g.37733600G>A	HNF1B:6928	SO:0001583|missense_variant	unmappedCROSSMAP|mappedUCSC|mappedNCBI
17	37733611	418253	C	G	SNV	409915	Renal_cysts_and_diabetes_syndrome|not_provided	MONDO:MONDO:0007669,MedGen:C0431693,OMIM:137920,Orphanet:ORPHA93111,SNOMED_CT:253864004|MedGen:CN517202	criteria_provided,_multiple_submitters,_no_conflicts	Likely_pathogenic	NC_000017.11:g.37733611C>G	HNF1B:6928	SO:0001583|missense_variant	unmappedCROSSMAP|mappedUCSC|mappedNCBI
17	37733643	514068	C	T	SNV	506030	Maturity_onset_diabetes_mellitus_in_young|not_specified	Human_Phenotype_Ontology:HP:0004904,MONDO:MONDO:0018911,MedGen:C0342276,OMIM:606391,Orphanet:ORPHA552,SNOMED_CT:28453007|MedGen:CN169374	criteria_provided,_multiple_submitters,_no_conflicts	Benign/Likely_benign	NC_000017.11:g.37733643C>T	HNF1B:6928	SO:0001819|synonymous_variant	unmappedCROSSMAP|mappedUCSC|mappedNCBI
17	37733645	635657	C	CGG	Indels/dup	623475	Maturity_onset_diabetes_mellitus_in_young|Renal_cysts_and_diabetes_syndrome	Human_Phenotype_Ontology:HP:0004904,MONDO:MONDO:0018911,MedGen:C0342276,OMIM:606391,Orphanet:ORPHA552,SNOMED_CT:28453007|MONDO:MONDO:0007669,MedGen:C0431693,OMIM:137920,Orphanet:ORPHA93111,SNOMED_CT:253864004	criteria_provided,_multiple_submitters,_no_conflicts	Pathogenic/Likely_pathogenic	NC_000017.11:g.37733647_37733648dup	HNF1B:6928	SO:0001589|frameshift_variant	unmappedCROSSMAP|mappedUCSC|mappedNCBI
17	37733645	288454	C	T	SNV	272691	Renal_cysts_and_diabetes_syndrome|not_provided	MONDO:MONDO:0007669,MedGen:C0431693,OMIM:137920,Orphanet:ORPHA93111,SNOMED_CT:253864004|MedGen:CN517202	criteria_provided,_multiple_submitters,_no_conflicts	Uncertain_significance	NC_000017.11:g.37733645C>T	HNF1B:6928	SO:0001583|missense_variant	unmappedCROSSMAP|mappedUCSC|mappedNCBI
17	37733662	635664	C	T	SNV	623483	Renal_cysts_and_diabetes_syndrome|not_provided	MONDO:MONDO:0007669,MedGen:C0431693,OMIM:137920,Orphanet:ORPHA93111,SNOMED_CT:253864004|MedGen:CN517202	criteria_provided,_multiple_submitters,_no_conflicts	Likely_pathogenic	NC_000017.11:g.37733662C>T	HNF1B:6928	SO:0001583|missense_variant	unmappedCROSSMAP|mappedUCSC|mappedNCBI
17	37733667	668656	G	A	SNV	656428	Maturity_onset_diabetes_mellitus_in_young|not_provided	Human_Phenotype_Ontology:HP:0004904,MONDO:MONDO:0018911,MedGen:C0342276,OMIM:606391,Orphanet:ORPHA552,SNOMED_CT:28453007|MedGen:CN517202	criteria_provided,_multiple_submitters,_no_conflicts	Likely_benign	NC_000017.11:g.37733667G>A	HNF1B:6928	SO:0001819|synonymous_variant	unmappedCROSSMAP|mappedUCSC|mappedNCBI
17	37733682	256209	G	C	SNV	256157	Maturity_onset_diabetes_mellitus_in_young|Renal_cysts_and_diabetes_syndrome|not_specified|not_provided	Human_Phenotype_Ontology:HP:0004904,MONDO:MONDO:0018911,MedGen:C0342276,OMIM:606391,Orphanet:ORPHA552,SNOMED_CT:28453007|MONDO:MONDO:0007669,MedGen:C0431693,OMIM:137920,Orphanet:ORPHA93111,SNOMED_CT:253864004|MedGen:CN169374|MedGen:CN517202	criteria_provided,_multiple_submitters,_no_conflicts	Benign/Likely_benign	NC_000017.11:g.37733682G>C	HNF1B:6928	SO:0001583|missense_variant	unmappedCROSSMAP|mappedUCSC|mappedNCBI
17	37733709	511470	G	A	SNV	505862	Maturity_onset_diabetes_mellitus_in_young|Renal_cysts_and_diabetes_syndrome|not_specified|not_provided	Human_Phenotype_Ontology:HP:0004904,MONDO:MONDO:0018911,MedGen:C0342276,OMIM:606391,Orphanet:ORPHA552,SNOMED_CT:28453007|MONDO:MONDO:0007669,MedGen:C0431693,OMIM:137920,Orphanet:ORPHA93111,SNOMED_CT:253864004|MedGen:CN169374|MedGen:CN517202	criteria_provided,_multiple_submitters,_no_conflicts	Benign/Likely_benign	NC_000017.11:g.37733709G>A	HNF1B:6928	SO:0001819|synonymous_variant	unmappedCROSSMAP|mappedUCSC|mappedNCBI
17	37733730	586802	C	CTGTT	Indels/dup	577628	Renal_cysts_and_diabetes_syndrome|not_provided	MONDO:MONDO:0007669,MedGen:C0431693,OMIM:137920,Orphanet:ORPHA93111,SNOMED_CT:253864004|MedGen:CN517202	criteria_provided,_multiple_submitters,_no_conflicts	Pathogenic	NC_000017.11:g.37733731_37733734dup	HNF1B:6928	SO:0001589|frameshift_variant	unmappedCROSSMAP|mappedUCSC|mappedNCBI
17	37733774	546210	T	G	SNV	536934	Maturity_onset_diabetes_mellitus_in_young|not_provided	Human_Phenotype_Ontology:HP:0004904,MONDO:MONDO:0018911,MedGen:C0342276,OMIM:606391,Orphanet:ORPHA552,SNOMED_CT:28453007|MedGen:CN517202	criteria_provided,_multiple_submitters,_no_conflicts	Uncertain_significance/Uncertain_risk_allele	NC_000017.11:g.37733774T>G	HNF1B:6928	SO:0001583|missense_variant,SO:0001627|intron_variant	unmappedCROSSMAP|mappedUCSC|mappedNCBI
17	37733788	805639	A	G	SNV	793670	not_specified|not_provided	MedGen:CN169374|MedGen:CN517202	criteria_provided,_multiple_submitters,_no_conflicts	Uncertain_significance	NC_000017.11:g.37733788A>G	HNF1B:6928	SO:0001583|missense_variant,SO:0001627|intron_variant	unmappedCROSSMAP|mappedUCSC|mappedNCBI
17	37739433	635668	CACTT	C	Indels/dup	623562	Renal_cysts_and_diabetes_syndrome|Inborn_genetic_diseases	MONDO:MONDO:0007669,MedGen:C0431693,OMIM:137920,Orphanet:ORPHA93111,SNOMED_CT:253864004|MeSH:D030342,MedGen:C0950123	criteria_provided,_multiple_submitters,_no_conflicts	Likely_pathogenic	NC_000017.11:g.37739436_37739439del	HNF1B:6928	SO:0001575|splice_donor_variant	unmappedCROSSMAP|mappedUCSC|mappedNCBI
17	37739439	12644	C	A	SNV	27683	Renal_cysts_and_diabetes_syndrome|not_provided	MONDO:MONDO:0007669,MedGen:C0431693,OMIM:137920,Orphanet:ORPHA93111,SNOMED_CT:253864004|MedGen:CN517202	criteria_provided,_multiple_submitters,_no_conflicts	Pathogenic	NC_000017.11:g.37739439C>A	HNF1B:6928	SO:0001575|splice_donor_variant	unmappedCROSSMAP|mappedUCSC|mappedNCBI
17	37739439	12643	C	T	SNV	27682	Renal_cysts_and_diabetes_syndrome|not_provided	MONDO:MONDO:0007669,MedGen:C0431693,OMIM:137920,Orphanet:ORPHA93111,SNOMED_CT:253864004|MedGen:CN517202	criteria_provided,_multiple_submitters,_no_conflicts	Pathogenic	NC_000017.11:g.37739439C>T	HNF1B:6928	SO:0001575|splice_donor_variant	unmappedCROSSMAP|mappedUCSC|mappedNCBI
17	37739440	586801	G	A	SNV	577629	Maturity_onset_diabetes_mellitus_in_young|Renal_cysts_and_diabetes_syndrome|not_provided	Human_Phenotype_Ontology:HP:0004904,MONDO:MONDO:0018911,MedGen:C0342276,OMIM:606391,Orphanet:ORPHA552,SNOMED_CT:28453007|MONDO:MONDO:0007669,MedGen:C0431693,OMIM:137920,Orphanet:ORPHA93111,SNOMED_CT:253864004|MedGen:CN517202	criteria_provided,_multiple_submitters,_no_conflicts	Pathogenic	NC_000017.11:g.37739440G>A	HNF1B:6928	SO:0001587|nonsense	unmappedCROSSMAP|mappedUCSC|mappedNCBI
17	37739442	635672	C	T	SNV	623487	Renal_cysts_and_diabetes_syndrome|not_provided	MONDO:MONDO:0007669,MedGen:C0431693,OMIM:137920,Orphanet:ORPHA93111,SNOMED_CT:253864004|MedGen:CN517202	criteria_provided,_multiple_submitters,_no_conflicts	Uncertain_significance	NC_000017.11:g.37739442C>T	HNF1B:6928	SO:0001583|missense_variant	unmappedCROSSMAP|mappedUCSC|mappedNCBI
17	37739443	372381	G	A	SNV	360306	Maturity_onset_diabetes_mellitus_in_young|Renal_cysts_and_diabetes_syndrome|not_provided	Human_Phenotype_Ontology:HP:0004904,MONDO:MONDO:0018911,MedGen:C0342276,OMIM:606391,Orphanet:ORPHA552,SNOMED_CT:28453007|MONDO:MONDO:0007669,MedGen:C0431693,OMIM:137920,Orphanet:ORPHA93111,SNOMED_CT:253864004|MedGen:CN517202	criteria_provided,_multiple_submitters,_no_conflicts	Pathogenic	NC_000017.11:g.37739443G>A	HNF1B:6928	SO:0001587|nonsense	unmappedCROSSMAP|mappedUCSC|mappedNCBI
17	37739455	12635	G	A	SNV	27674	Renal_cysts_and_diabetes_syndrome|not_provided	MONDO:MONDO:0007669,MedGen:C0431693,OMIM:137920,Orphanet:ORPHA93111,SNOMED_CT:253864004|MedGen:CN517202	criteria_provided,_multiple_submitters,_no_conflicts	Pathogenic	NC_000017.11:g.37739455G>A	HNF1B:6928	SO:0001587|nonsense	unmappedCROSSMAP|mappedUCSC|mappedNCBI
17	37739468	972859	G	C	SNV	961197	not_provided	MedGen:CN517202	criteria_provided,_multiple_submitters,_no_conflicts	Pathogenic	NC_000017.11:g.37739468G>C	HNF1B:6928	SO:0001587|nonsense	unmappedCROSSMAP|mappedUCSC|mappedNCBI
17	37739471	620126	C	T	SNV	611852	Renal_cysts_and_diabetes_syndrome|not_provided	MONDO:MONDO:0007669,MedGen:C0431693,OMIM:137920,Orphanet:ORPHA93111,SNOMED_CT:253864004|MedGen:CN517202	criteria_provided,_multiple_submitters,_no_conflicts	Pathogenic	NC_000017.11:g.37739471C>T	HNF1B:6928	SO:0001587|nonsense	unmappedCROSSMAP|mappedUCSC|mappedNCBI
17	37739473	36850	A	G	SNV	45511	Renal_cysts_and_diabetes_syndrome	MONDO:MONDO:0007669,MedGen:C0431693,OMIM:137920,Orphanet:ORPHA93111,SNOMED_CT:253864004	criteria_provided,_multiple_submitters,_no_conflicts	Likely_pathogenic	NC_000017.11:g.37739473A>G	HNF1B:6928	SO:0001583|missense_variant	unmappedCROSSMAP|mappedUCSC|mappedNCBI
17	37739479	635680	A	G	SNV	623494	Renal_cysts_and_diabetes_syndrome	MONDO:MONDO:0007669,MedGen:C0431693,OMIM:137920,Orphanet:ORPHA93111,SNOMED_CT:253864004	criteria_provided,_multiple_submitters,_no_conflicts	Pathogenic	NC_000017.11:g.37739479A>G	HNF1B:6928	SO:0001583|missense_variant	unmappedCROSSMAP|mappedUCSC|mappedNCBI
17	37739480	635681	CAGAGC	AGGGG	Indels/dup	623495	Maturity_onset_diabetes_mellitus_in_young|Renal_cysts_and_diabetes_syndrome	Human_Phenotype_Ontology:HP:0004904,MONDO:MONDO:0018911,MedGen:C0342276,OMIM:606391,Orphanet:ORPHA552,SNOMED_CT:28453007|MONDO:MONDO:0007669,MedGen:C0431693,OMIM:137920,Orphanet:ORPHA93111,SNOMED_CT:253864004	criteria_provided,_multiple_submitters,_no_conflicts	Pathogenic	NC_000017.11:g.37739480_37739485delinsAGGGG	HNF1B:6928	SO:0001589|frameshift_variant	unmappedCROSSMAP|mappedUCSC|mappedNCBI
17	37739487	974388	GCA	G	Indels/dup	962794	Maturity_onset_diabetes_mellitus_in_young|Renal_cysts_and_diabetes_syndrome	Human_Phenotype_Ontology:HP:0004904,MONDO:MONDO:0018911,MedGen:C0342276,OMIM:606391,Orphanet:ORPHA552,SNOMED_CT:28453007|MONDO:MONDO:0007669,MedGen:C0431693,OMIM:137920,Orphanet:ORPHA93111,SNOMED_CT:253864004	criteria_provided,_multiple_submitters,_no_conflicts	Pathogenic	NC_000017.11:g.37739489_37739490del	HNF1B:6928	SO:0001589|frameshift_variant	unmappedCROSSMAP|mappedUCSC|mappedNCBI
17	37739490	12647	C	T	SNV	27686	Maturity_onset_diabetes_mellitus_in_young|Type_2_diabetes_mellitus|Renal_cysts_and_diabetes_syndrome|not_provided	Human_Phenotype_Ontology:HP:0004904,MONDO:MONDO:0018911,MedGen:C0342276,OMIM:606391,Orphanet:ORPHA552,SNOMED_CT:28453007|Human_Phenotype_Ontology:HP:0005965,Human_Phenotype_Ontology:HP:0005978,Human_Phenotype_Ontology:HP:0100652,MONDO:MONDO:0005148,MeSH:D003924,MedGen:C0011860,OMIM:125853,SNOMED_CT:44054006|MONDO:MONDO:0007669,MedGen:C0431693,OMIM:137920,Orphanet:ORPHA93111,SNOMED_CT:253864004|Me…	criteria_provided,_multiple_submitters,_no_conflicts	Pathogenic/Likely_pathogenic	NC_000017.11:g.37739490C>T	HNF1B:6928	SO:0001583|missense_variant	unmappedCROSSMAP|mappedUCSC|mappedNCBI
17	37739494	635685	T	G	SNV	623499	Renal_cysts_and_diabetes_syndrome	MONDO:MONDO:0007669,MedGen:C0431693,OMIM:137920,Orphanet:ORPHA93111,SNOMED_CT:253864004	criteria_provided,_multiple_submitters,_no_conflicts	Pathogenic	NC_000017.11:g.37739494T>G	HNF1B:6928	SO:0001583|missense_variant	unmappedCROSSMAP|mappedUCSC|mappedNCBI
17	37739503	975085	T	A	SNV	963376	Maturity_onset_diabetes_mellitus_in_young|Renal_cysts_and_diabetes_syndrome	Human_Phenotype_Ontology:HP:0004904,MONDO:MONDO:0018911,MedGen:C0342276,OMIM:606391,Orphanet:ORPHA552,SNOMED_CT:28453007|MONDO:MONDO:0007669,MedGen:C0431693,OMIM:137920,Orphanet:ORPHA93111,SNOMED_CT:253864004	criteria_provided,_multiple_submitters,_no_conflicts	Pathogenic	NC_000017.11:g.37739503T>A	HNF1B:6928	SO:0001587|nonsense	unmappedCROSSMAP|mappedUCSC|mappedNCBI
17	37739505	288453	A	C	SNV	272690	Maturity_onset_diabetes_mellitus_in_young|not_provided	Human_Phenotype_Ontology:HP:0004904,MONDO:MONDO:0018911,MedGen:C0342276,OMIM:606391,Orphanet:ORPHA552,SNOMED_CT:28453007|MedGen:CN517202	criteria_provided,_multiple_submitters,_no_conflicts	Uncertain_significance/Uncertain_risk_allele	NC_000017.11:g.37739505A>C	HNF1B:6928	SO:0001583|missense_variant	unmappedCROSSMAP|mappedUCSC|mappedNCBI
17	37739506	635689	T	C	SNV	623503	Renal_cysts_and_diabetes_syndrome|not_provided	MONDO:MONDO:0007669,MedGen:C0431693,OMIM:137920,Orphanet:ORPHA93111,SNOMED_CT:253864004|MedGen:CN517202	criteria_provided,_multiple_submitters,_no_conflicts	Pathogenic	NC_000017.11:g.37739506T>C	HNF1B:6928	SO:0001583|missense_variant	unmappedCROSSMAP|mappedUCSC|mappedNCBI
17	37739506	36849	TA	T	Indels/dup	45510	Renal_cysts_and_diabetes_syndrome	MONDO:MONDO:0007669,MedGen:C0431693,OMIM:137920,Orphanet:ORPHA93111,SNOMED_CT:253864004	criteria_provided,_multiple_submitters,_no_conflicts	Pathogenic/Likely_pathogenic	NC_000017.11:g.37739507del	HNF1B:6928	SO:0001589|frameshift_variant	unmappedCROSSMAP|mappedUCSC|mappedNCBI
17	37739540	322947	C	T	SNV	328279	Maturity_onset_diabetes_mellitus_in_young|Renal_cysts_and_diabetes_syndrome|not_specified|not_provided	Human_Phenotype_Ontology:HP:0004904,MONDO:MONDO:0018911,MedGen:C0342276,OMIM:606391,Orphanet:ORPHA552,SNOMED_CT:28453007|MONDO:MONDO:0007669,MedGen:C0431693,OMIM:137920,Orphanet:ORPHA93111,SNOMED_CT:253864004|MedGen:CN169374|MedGen:CN517202	criteria_provided,_multiple_submitters,_no_conflicts	Benign/Likely_benign	NC_000017.11:g.37739540C>T	HNF1B:6928	SO:0001819|synonymous_variant	unmappedCROSSMAP|mappedUCSC|mappedNCBI
17	37739541	635698	G	A	SNV	623512	Renal_cysts_and_diabetes_syndrome|Congenital_anomaly_of_kidney_and_urinary_tract|not_provided	MONDO:MONDO:0007669,MedGen:C0431693,OMIM:137920,Orphanet:ORPHA93111,SNOMED_CT:253864004|MONDO:MONDO:0019719,MeSH:C566906,MedGen:C1968949,OMIM:PS610805,Orphanet:ORPHA93545|MedGen:CN517202	criteria_provided,_multiple_submitters,_no_conflicts	Pathogenic/Likely_pathogenic	NC_000017.11:g.37739541G>A	HNF1B:6928	SO:0001583|missense_variant	unmappedCROSSMAP|mappedUCSC|mappedNCBI
17	37739541	12645	G	C	SNV	27684	Renal_cysts_and_diabetes_syndrome|not_provided	MONDO:MONDO:0007669,MedGen:C0431693,OMIM:137920,Orphanet:ORPHA93111,SNOMED_CT:253864004|MedGen:CN517202	criteria_provided,_multiple_submitters,_no_conflicts	Pathogenic	NC_000017.11:g.37739541G>C	HNF1B:6928	SO:0001583|missense_variant	unmappedCROSSMAP|mappedUCSC|mappedNCBI
17	37739545	586799	G	A	SNV	577631	Renal_cysts_and_diabetes_syndrome|not_provided	MONDO:MONDO:0007669,MedGen:C0431693,OMIM:137920,Orphanet:ORPHA93111,SNOMED_CT:253864004|MedGen:CN517202	criteria_provided,_multiple_submitters,_no_conflicts	Pathogenic	NC_000017.11:g.37739545G>A	HNF1B:6928	SO:0001587|nonsense	unmappedCROSSMAP|mappedUCSC|mappedNCBI
17	37739577	280653	T	TG	Indels/dup	264846	Maturity_onset_diabetes_mellitus_in_young|Renal_cysts_and_diabetes_syndrome|not_provided	Human_Phenotype_Ontology:HP:0004904,MONDO:MONDO:0018911,MedGen:C0342276,OMIM:606391,Orphanet:ORPHA552,SNOMED_CT:28453007|MONDO:MONDO:0007669,MedGen:C0431693,OMIM:137920,Orphanet:ORPHA93111,SNOMED_CT:253864004|MedGen:CN517202	criteria_provided,_multiple_submitters,_no_conflicts	Pathogenic/Likely_pathogenic	NC_000017.11:g.37739582dup	HNF1B:6928	SO:0001589|frameshift_variant	unmappedCROSSMAP|mappedUCSC|mappedNCBI
17	37739620	595969	C	T	SNV	587030	Maturity_onset_diabetes_mellitus_in_young|not_provided	Human_Phenotype_Ontology:HP:0004904,MONDO:MONDO:0018911,MedGen:C0342276,OMIM:606391,Orphanet:ORPHA552,SNOMED_CT:28453007|MedGen:CN517202	criteria_provided,_multiple_submitters,_no_conflicts	Uncertain_significance/Uncertain_risk_allele	NC_000017.11:g.37739620C>T	HNF1B:6928	SO:0001583|missense_variant	unmappedCROSSMAP|mappedUCSC|mappedNCBI
17	37739640	36848	C	A	SNV	45509	Maturity_onset_diabetes_mellitus_in_young|Renal_cysts_and_diabetes_syndrome	Human_Phenotype_Ontology:HP:0004904,MONDO:MONDO:0018911,MedGen:C0342276,OMIM:606391,Orphanet:ORPHA552,SNOMED_CT:28453007|MONDO:MONDO:0007669,MedGen:C0431693,OMIM:137920,Orphanet:ORPHA93111,SNOMED_CT:253864004	criteria_provided,_multiple_submitters,_no_conflicts	Pathogenic/Likely_pathogenic	NC_000017.11:g.37739640C>A	HNF1B:6928	SO:0001574|splice_acceptor_variant	unmappedCROSSMAP|mappedUCSC|mappedNCBI
17	37739650	972777	A	C	SNV	961107	Maturity_onset_diabetes_mellitus_in_young	Human_Phenotype_Ontology:HP:0004904,MONDO:MONDO:0018911,MedGen:C0342276,OMIM:606391,Orphanet:ORPHA552,SNOMED_CT:28453007	criteria_provided,_multiple_submitters,_no_conflicts	Uncertain_significance/Uncertain_risk_allele	NC_000017.11:g.37739650A>C	HNF1B:6928	SO:0001627|intron_variant	unmappedCROSSMAP|mappedUCSC|mappedNCBI
17	37739658	36847	G	A	SNV	45508	Maturity_onset_diabetes_mellitus_in_young|Renal_cysts_and_diabetes_syndrome|not_specified|not_provided	Human_Phenotype_Ontology:HP:0004904,MONDO:MONDO:0018911,MedGen:C0342276,OMIM:606391,Orphanet:ORPHA552,SNOMED_CT:28453007|MONDO:MONDO:0007669,MedGen:C0431693,OMIM:137920,Orphanet:ORPHA93111,SNOMED_CT:253864004|MedGen:CN169374|MedGen:CN517202	criteria_provided,_multiple_submitters,_no_conflicts	Benign	NC_000017.11:g.37739658G>A	HNF1B:6928	SO:0001627|intron_variant	unmappedCROSSMAP|mappedUCSC|mappedNCBI
17	37739849	1166166	T	.	SNV	1157938	not_provided	MedGen:CN517202	criteria_provided,_multiple_submitters,_no_conflicts	Benign	NC_000017.11:g.37739849%3D	HNF1B:6928	SO:0001627|intron_variant	unmappedCROSSMAP|mappedUCSC|mappedNCBI
17	37739867	676933	G	C	SNV	668820	Maturity_onset_diabetes_mellitus_in_young|not_provided	Human_Phenotype_Ontology:HP:0004904,MONDO:MONDO:0018911,MedGen:C0342276,OMIM:606391,Orphanet:ORPHA552,SNOMED_CT:28453007|MedGen:CN517202	criteria_provided,_multiple_submitters,_no_conflicts	Benign	NC_000017.11:g.37739867G>C	HNF1B:6928	SO:0001627|intron_variant	unmappedCROSSMAP|mappedUCSC|mappedNCBI
17	37744285	673431	C	G	SNV	668976	Maturity_onset_diabetes_mellitus_in_young|not_provided	Human_Phenotype_Ontology:HP:0004904,MONDO:MONDO:0018911,MedGen:C0342276,OMIM:606391,Orphanet:ORPHA552,SNOMED_CT:28453007|MedGen:CN517202	criteria_provided,_multiple_submitters,_no_conflicts	Benign/Likely_benign	NC_000017.11:g.37744285C>G	HNF1B:6928	SO:0001627|intron_variant	unmappedCROSSMAP|mappedUCSC|mappedNCBI
17	37744313	676932	C	G	SNV	669262	Maturity_onset_diabetes_mellitus_in_young|not_provided	Human_Phenotype_Ontology:HP:0004904,MONDO:MONDO:0018911,MedGen:C0342276,OMIM:606391,Orphanet:ORPHA552,SNOMED_CT:28453007|MedGen:CN517202	criteria_provided,_multiple_submitters,_no_conflicts	Benign	NC_000017.11:g.37744313C>G	HNF1B:6928	SO:0001627|intron_variant	unmappedCROSSMAP|mappedUCSC|mappedNCBI
17	37744540	447512	C	T	SNV	441953	Renal_cysts_and_diabetes_syndrome|not_provided	MONDO:MONDO:0007669,MedGen:C0431693,OMIM:137920,Orphanet:ORPHA93111,SNOMED_CT:253864004|MedGen:CN517202	criteria_provided,_multiple_submitters,_no_conflicts	Pathogenic	NC_000017.11:g.37744540C>T	HNF1B:6928	SO:0001575|splice_donor_variant	unmappedCROSSMAP|mappedUCSC|mappedNCBI
17	37744541	36846	C	T	SNV	45507	Maturity_onset_diabetes_mellitus_in_young|Renal_cysts_and_diabetes_syndrome	Human_Phenotype_Ontology:HP:0004904,MONDO:MONDO:0018911,MedGen:C0342276,OMIM:606391,Orphanet:ORPHA552,SNOMED_CT:28453007|MONDO:MONDO:0007669,MedGen:C0431693,OMIM:137920,Orphanet:ORPHA93111,SNOMED_CT:253864004	criteria_provided,_multiple_submitters,_no_conflicts	Likely_pathogenic	NC_000017.11:g.37744541C>T	HNF1B:6928	SO:0001583|missense_variant	unmappedCROSSMAP|mappedUCSC|mappedNCBI
17	37744544	635714	AGCATCCGGTCCACCTCC	A	Indels/dup	623526	Maturity_onset_diabetes_mellitus_in_young|Renal_cysts_and_diabetes_syndrome	Human_Phenotype_Ontology:HP:0004904,MONDO:MONDO:0018911,MedGen:C0342276,OMIM:606391,Orphanet:ORPHA552,SNOMED_CT:28453007|MONDO:MONDO:0007669,MedGen:C0431693,OMIM:137920,Orphanet:ORPHA93111,SNOMED_CT:253864004	criteria_provided,_multiple_submitters,_no_conflicts	Pathogenic	NC_000017.11:g.37744547_37744563del	HNF1B:6928	SO:0001589|frameshift_variant	unmappedCROSSMAP|mappedUCSC|mappedNCBI
17	37744546	596980	C	T	SNV	588041	Maturity_onset_diabetes_mellitus_in_young|not_provided	Human_Phenotype_Ontology:HP:0004904,MONDO:MONDO:0018911,MedGen:C0342276,OMIM:606391,Orphanet:ORPHA552,SNOMED_CT:28453007|MedGen:CN517202	criteria_provided,_multiple_submitters,_no_conflicts	Uncertain_significance/Uncertain_risk_allele	NC_000017.11:g.37744546C>T	HNF1B:6928	SO:0001583|missense_variant	unmappedCROSSMAP|mappedUCSC|mappedNCBI
17	37744623	549547	T	C	SNV	540030	Maturity_onset_diabetes_mellitus_in_young|Monogenic_diabetes	Human_Phenotype_Ontology:HP:0004904,MONDO:MONDO:0018911,MedGen:C0342276,OMIM:606391,Orphanet:ORPHA552,SNOMED_CT:28453007|MONDO:MONDO:0015967,MedGen:C3888631,Orphanet:ORPHA183625	criteria_provided,_multiple_submitters,_no_conflicts	Uncertain_significance/Uncertain_risk_allele	NC_000017.11:g.37744623T>C	HNF1B:6928	SO:0001583|missense_variant	unmappedCROSSMAP|mappedUCSC|mappedNCBI
17	37744644	982423	C	A	SNV	970547	Maturity_onset_diabetes_mellitus_in_young|Renal_cysts_and_diabetes_syndrome	Human_Phenotype_Ontology:HP:0004904,MONDO:MONDO:0018911,MedGen:C0342276,OMIM:606391,Orphanet:ORPHA552,SNOMED_CT:28453007|MONDO:MONDO:0007669,MedGen:C0431693,OMIM:137920,Orphanet:ORPHA93111,SNOMED_CT:253864004	criteria_provided,_multiple_submitters,_no_conflicts	Pathogenic	NC_000017.11:g.37744644C>A	HNF1B:6928	SO:0001587|nonsense	unmappedCROSSMAP|mappedUCSC|mappedNCBI
17	37744651	446150	CTCGT	C	Indels/dup	439497	Maturity_onset_diabetes_mellitus_in_young|Renal_cysts_and_diabetes_syndrome|Hyperuricemic_nephropathy,_familial_juvenile_type_3	Human_Phenotype_Ontology:HP:0004904,MONDO:MONDO:0018911,MedGen:C0342276,OMIM:606391,Orphanet:ORPHA552,SNOMED_CT:28453007|MONDO:MONDO:0007669,MedGen:C0431693,OMIM:137920,Orphanet:ORPHA93111,SNOMED_CT:253864004|MONDO:MONDO:0013643,MedGen:C3280216,OMIM:614227	criteria_provided,_multiple_submitters,_no_conflicts	Pathogenic	NC_000017.11:g.37744652_37744655del	HNF1B:6928	SO:0001589|frameshift_variant	unmappedCROSSMAP|mappedUCSC|mappedNCBI
17	37744664	36845	A	T	SNV	45506	Renal_cysts_and_diabetes_syndrome	MONDO:MONDO:0007669,MedGen:C0431693,OMIM:137920,Orphanet:ORPHA93111,SNOMED_CT:253864004	criteria_provided,_multiple_submitters,_no_conflicts	Pathogenic/Likely_pathogenic	NC_000017.11:g.37744664A>T	HNF1B:6928	SO:0001587|nonsense	unmappedCROSSMAP|mappedUCSC|mappedNCBI
17	37744697	975066	TG	T	Indels/dup	963377	Maturity_onset_diabetes_mellitus_in_young|Renal_cysts_and_diabetes_syndrome	Human_Phenotype_Ontology:HP:0004904,MONDO:MONDO:0018911,MedGen:C0342276,OMIM:606391,Orphanet:ORPHA552,SNOMED_CT:28453007|MONDO:MONDO:0007669,MedGen:C0431693,OMIM:137920,Orphanet:ORPHA93111,SNOMED_CT:253864004	criteria_provided,_multiple_submitters,_no_conflicts	Pathogenic	NC_000017.11:g.37744699del	HNF1B:6928	SO:0001589|frameshift_variant	unmappedCROSSMAP|mappedUCSC|mappedNCBI
17	37744739	450822	G	C	SNV	445764	Maturity_onset_diabetes_mellitus_in_young|not_provided	Human_Phenotype_Ontology:HP:0004904,MONDO:MONDO:0018911,MedGen:C0342276,OMIM:606391,Orphanet:ORPHA552,SNOMED_CT:28453007|MedGen:CN517202	criteria_provided,_multiple_submitters,_no_conflicts	Uncertain_significance/Uncertain_risk_allele	NC_000017.11:g.37744739G>C	HNF1B:6928	SO:0001583|missense_variant	unmappedCROSSMAP|mappedUCSC|mappedNCBI
17	37744745	36840	G	A	SNV	45501	Renal_cysts_and_diabetes_syndrome|not_specified|not_provided	MONDO:MONDO:0007669,MedGen:C0431693,OMIM:137920,Orphanet:ORPHA93111,SNOMED_CT:253864004|MedGen:CN169374|MedGen:CN517202	criteria_provided,_multiple_submitters,_no_conflicts	Uncertain_significance	NC_000017.11:g.37744745G>A	HNF1B:6928	SO:0001583|missense_variant	unmappedCROSSMAP|mappedUCSC|mappedNCBI
17	37744763	522424	AC	A	Indels/dup	513136	Maturity_onset_diabetes_mellitus_in_young|Renal_cysts_and_diabetes_syndrome	Human_Phenotype_Ontology:HP:0004904,MONDO:MONDO:0018911,MedGen:C0342276,OMIM:606391,Orphanet:ORPHA552,SNOMED_CT:28453007|MONDO:MONDO:0007669,MedGen:C0431693,OMIM:137920,Orphanet:ORPHA93111,SNOMED_CT:253864004	criteria_provided,_multiple_submitters,_no_conflicts	Pathogenic/Likely_pathogenic	NC_000017.11:g.37744767del	HNF1B:6928	SO:0001587|nonsense	unmappedCROSSMAP|mappedUCSC|mappedNCBI
17	37744774	635730	C	CG	Indels/dup	623542	Maturity_onset_diabetes_mellitus_in_young|Renal_cysts_and_diabetes_syndrome	Human_Phenotype_Ontology:HP:0004904,MONDO:MONDO:0018911,MedGen:C0342276,OMIM:606391,Orphanet:ORPHA552,SNOMED_CT:28453007|MONDO:MONDO:0007669,MedGen:C0431693,OMIM:137920,Orphanet:ORPHA93111,SNOMED_CT:253864004	criteria_provided,_multiple_submitters,_no_conflicts	Pathogenic/Likely_pathogenic	NC_000017.11:g.37744778dup	HNF1B:6928	SO:0001589|frameshift_variant	unmappedCROSSMAP|mappedUCSC|mappedNCBI
17	37744778	635731	G	A	SNV	623543	Maturity_onset_diabetes_mellitus_in_young|Renal_cysts_and_diabetes_syndrome	Human_Phenotype_Ontology:HP:0004904,MONDO:MONDO:0018911,MedGen:C0342276,OMIM:606391,Orphanet:ORPHA552,SNOMED_CT:28453007|MONDO:MONDO:0007669,MedGen:C0431693,OMIM:137920,Orphanet:ORPHA93111,SNOMED_CT:253864004	criteria_provided,_multiple_submitters,_no_conflicts	Uncertain_significance	NC_000017.11:g.37744778G>A	HNF1B:6928	SO:0001583|missense_variant	unmappedCROSSMAP|mappedUCSC|mappedNCBI
17	37744789	595138	C	T	SNV	586200	Renal_cysts_and_diabetes_syndrome|not_provided	MONDO:MONDO:0007669,MedGen:C0431693,OMIM:137920,Orphanet:ORPHA93111,SNOMED_CT:253864004|MedGen:CN517202	criteria_provided,_multiple_submitters,_no_conflicts	Uncertain_significance	NC_000017.11:g.37744789C>T	HNF1B:6928	SO:0001819|synonymous_variant	unmappedCROSSMAP|mappedUCSC|mappedNCBI
17	37744823	975063	A	AC	Indels/dup	963378	Maturity_onset_diabetes_mellitus_in_young|Renal_cysts_and_diabetes_syndrome	Human_Phenotype_Ontology:HP:0004904,MONDO:MONDO:0018911,MedGen:C0342276,OMIM:606391,Orphanet:ORPHA552,SNOMED_CT:28453007|MONDO:MONDO:0007669,MedGen:C0431693,OMIM:137920,Orphanet:ORPHA93111,SNOMED_CT:253864004	criteria_provided,_multiple_submitters,_no_conflicts	Pathogenic/Likely_pathogenic	NC_000017.11:g.37744827dup	HNF1B:6928	SO:0001589|frameshift_variant	unmappedCROSSMAP|mappedUCSC|mappedNCBI
17	37744824	453011	C	T	SNV	445765	Maturity_onset_diabetes_mellitus_in_young|not_provided	Human_Phenotype_Ontology:HP:0004904,MONDO:MONDO:0018911,MedGen:C0342276,OMIM:606391,Orphanet:ORPHA552,SNOMED_CT:28453007|MedGen:CN517202	criteria_provided,_multiple_submitters,_no_conflicts	Uncertain_significance/Uncertain_risk_allele	NC_000017.11:g.37744824C>T	HNF1B:6928	SO:0001583|missense_variant	unmappedCROSSMAP|mappedUCSC|mappedNCBI
17	37744876	888622	G	A	SNV	877323	Maturity_onset_diabetes_mellitus_in_young|Renal_cysts_and_diabetes_syndrome	Human_Phenotype_Ontology:HP:0004904,MONDO:MONDO:0018911,MedGen:C0342276,OMIM:606391,Orphanet:ORPHA552,SNOMED_CT:28453007|MONDO:MONDO:0007669,MedGen:C0431693,OMIM:137920,Orphanet:ORPHA93111,SNOMED_CT:253864004	criteria_provided,_multiple_submitters,_no_conflicts	Uncertain_significance	NC_000017.11:g.37744876G>A	HNF1B:6928	SO:0001819|synonymous_variant	unmappedCROSSMAP|mappedUCSC|mappedNCBI
17	37744897	36836	G	GA	Indels/dup	45497	Maturity_onset_diabetes_mellitus_in_young|Renal_cysts_and_diabetes_syndrome	Human_Phenotype_Ontology:HP:0004904,MONDO:MONDO:0018911,MedGen:C0342276,OMIM:606391,Orphanet:ORPHA552,SNOMED_CT:28453007|MONDO:MONDO:0007669,MedGen:C0431693,OMIM:137920,Orphanet:ORPHA93111,SNOMED_CT:253864004	criteria_provided,_multiple_submitters,_no_conflicts	Uncertain_significance	NC_000017.11:g.37744902dup	HNF1B:6928	SO:0001623|5_prime_UTR_variant	unmappedCROSSMAP|mappedUCSC|mappedNCBI
17	37744919	322950	TG	T	Indels/dup	344283	Maturity_onset_diabetes_mellitus_in_young|Renal_cysts_and_diabetes_syndrome	Human_Phenotype_Ontology:HP:0004904,MONDO:MONDO:0018911,MedGen:C0342276,OMIM:606391,Orphanet:ORPHA552,SNOMED_CT:28453007|MONDO:MONDO:0007669,MedGen:C0431693,OMIM:137920,Orphanet:ORPHA93111,SNOMED_CT:253864004	criteria_provided,_multiple_submitters,_no_conflicts	Uncertain_significance	NC_000017.11:g.37744922del	HNF1B:6928	SO:0001623|5_prime_UTR_variant	unmappedCROSSMAP|mappedUCSC|mappedNCBI
17	37744951	322951	G	A	SNV	328285	Maturity_onset_diabetes_mellitus_in_young|Renal_cysts_and_diabetes_syndrome	Human_Phenotype_Ontology:HP:0004904,MONDO:MONDO:0018911,MedGen:C0342276,OMIM:606391,Orphanet:ORPHA552,SNOMED_CT:28453007|MONDO:MONDO:0007669,MedGen:C0431693,OMIM:137920,Orphanet:ORPHA93111,SNOMED_CT:253864004	criteria_provided,_multiple_submitters,_no_conflicts	Benign/Likely_benign	NC_000017.11:g.37744951G>A	HNF1B:6928	SO:0001623|5_prime_UTR_variant	unmappedCROSSMAP|mappedUCSC|mappedNCBI
17	37745116	369145	G	A	SNV	353374	Maturity_onset_diabetes_mellitus_in_young|Renal_cysts_and_diabetes_syndrome	Human_Phenotype_Ontology:HP:0004904,MONDO:MONDO:0018911,MedGen:C0342276,OMIM:606391,Orphanet:ORPHA552,SNOMED_CT:28453007|MONDO:MONDO:0007669,MedGen:C0431693,OMIM:137920,Orphanet:ORPHA93111,SNOMED_CT:253864004	criteria_provided,_multiple_submitters,_no_conflicts	Likely_benign	NC_000017.11:g.37745116G>A	HNF1B:6928	SO:0001623|5_prime_UTR_variant	unmappedCROSSMAP|mappedUCSC|mappedNCBI
17	38326489	322963	A	C	SNV	345700	Congenital_stationary_night_blindness_1E|not_provided	MONDO:MONDO:0013807,MedGen:C3281215,OMIM:614565|MedGen:CN517202	criteria_provided,_multiple_submitters,_no_conflicts	Benign	NC_000017.11:g.38326489A>C	GPR179:440435	SO:0001819|synonymous_variant	unmappedCROSSMAP|mappedUCSC|unmappedNCBI
17	38326745	322966	A	G	SNV	338169	Congenital_stationary_night_blindness_1E|not_specified|not_provided	MONDO:MONDO:0013807,MedGen:C3281215,OMIM:614565|MedGen:CN169374|MedGen:CN517202	criteria_provided,_multiple_submitters,_no_conflicts	Benign	NC_000017.11:g.38326745A>G	GPR179:440435	SO:0001583|missense_variant	unmappedCROSSMAP|mappedUCSC|unmappedNCBI
17	38326771	322967	A	C	SNV	328292	Congenital_stationary_night_blindness_1E|not_provided	MONDO:MONDO:0013807,MedGen:C3281215,OMIM:614565|MedGen:CN517202	criteria_provided,_multiple_submitters,_no_conflicts	Benign	NC_000017.11:g.38326771A>C	GPR179:440435	SO:0001583|missense_variant	unmappedCROSSMAP|mappedUCSC|unmappedNCBI
17	38327233	522290	C	T	SNV	512954	Congenital_stationary_night_blindness_1E|not_specified|not_provided	MONDO:MONDO:0013807,MedGen:C3281215,OMIM:614565|MedGen:CN169374|MedGen:CN517202	criteria_provided,_multiple_submitters,_no_conflicts	Benign/Likely_benign	NC_000017.11:g.38327233C>T	GPR179:440435	SO:0001819|synonymous_variant	unmappedCROSSMAP|mappedUCSC|unmappedNCBI
17	38327586	498667	C	T	SNV	490091	not_provided	MedGen:CN517202	criteria_provided,_multiple_submitters,_no_conflicts	Uncertain_significance	NC_000017.11:g.38327586C>T	GPR179:440435	SO:0001583|missense_variant	unmappedCROSSMAP|mappedUCSC|unmappedNCBI
17	38327639	322976	G	T	SNV	344299	Congenital_stationary_night_blindness_1E|not_provided	MONDO:MONDO:0013807,MedGen:C3281215,OMIM:614565|MedGen:CN517202	criteria_provided,_multiple_submitters,_no_conflicts	Benign	NC_000017.11:g.38327639G>T	GPR179:440435	SO:0001583|missense_variant	unmappedCROSSMAP|mappedUCSC|unmappedNCBI
17	38327642	322977	C	T	SNV	345713	Congenital_stationary_night_blindness_1E|not_provided	MONDO:MONDO:0013807,MedGen:C3281215,OMIM:614565|MedGen:CN517202	criteria_provided,_multiple_submitters,_no_conflicts	Uncertain_significance	NC_000017.11:g.38327642C>T	GPR179:440435	SO:0001583|missense_variant	unmappedCROSSMAP|mappedUCSC|unmappedNCBI
17	38327963	522291	T	G	SNV	512955	Congenital_stationary_night_blindness_1E|not_provided	MONDO:MONDO:0013807,MedGen:C3281215,OMIM:614565|MedGen:CN517202	criteria_provided,_multiple_submitters,_no_conflicts	Uncertain_significance	NC_000017.11:g.38327963T>G	GPR179:440435	SO:0001583|missense_variant	unmappedCROSSMAP|mappedUCSC|unmappedNCBI
17	38327964	193823	G	C	SNV	190986	Congenital_stationary_night_blindness_1E|not_specified|not_provided	MONDO:MONDO:0013807,MedGen:C3281215,OMIM:614565|MedGen:CN169374|MedGen:CN517202	criteria_provided,_multiple_submitters,_no_conflicts	Benign	NC_000017.11:g.38327964G>C	GPR179:440435	SO:0001583|missense_variant	unmappedCROSSMAP|mappedUCSC|unmappedNCBI
17	38327994	866691	C	T	SNV	856876	Retinal_dystrophy|not_provided	Human_Phenotype_Ontology:HP:0000556,Human_Phenotype_Ontology:HP:0007736,Human_Phenotype_Ontology:HP:0007910,Human_Phenotype_Ontology:HP:0007974,Human_Phenotype_Ontology:HP:0007982,MONDO:MONDO:0019118,MeSH:D058499,MedGen:C0854723,Orphanet:ORPHA71862,SNOMED_CT:314407005|MedGen:CN517202	criteria_provided,_multiple_submitters,_no_conflicts	Uncertain_significance	NC_000017.11:g.38327994C>T	GPR179:440435	SO:0001583|missense_variant	unmappedCROSSMAP|mappedUCSC|unmappedNCBI
17	38328006	193821	G	C	SNV	190984	Congenital_stationary_night_blindness_1E|not_specified|not_provided	MONDO:MONDO:0013807,MedGen:C3281215,OMIM:614565|MedGen:CN169374|MedGen:CN517202	criteria_provided,_multiple_submitters,_no_conflicts	Benign/Likely_benign	NC_000017.11:g.38328006G>C	GPR179:440435	SO:0001583|missense_variant	unmappedCROSSMAP|mappedUCSC|unmappedNCBI
17	38328183	890940	A	C	SNV	877338	Congenital_stationary_night_blindness_1E|not_provided	MONDO:MONDO:0013807,MedGen:C3281215,OMIM:614565|MedGen:CN517202	criteria_provided,_multiple_submitters,_no_conflicts	Uncertain_significance	NC_000017.11:g.38328183A>C	GPR179:440435	SO:0001583|missense_variant	unmappedCROSSMAP|mappedUCSC|unmappedNCBI
17	38328184	522292	G	A	SNV	512956	Congenital_stationary_night_blindness_1E|not_provided	MONDO:MONDO:0013807,MedGen:C3281215,OMIM:614565|MedGen:CN517202	criteria_provided,_multiple_submitters,_no_conflicts	Benign	NC_000017.11:g.38328184G>A	GPR179:440435	SO:0001819|synonymous_variant	unmappedCROSSMAP|mappedUCSC|unmappedNCBI
17	38328187	890941	C	T	SNV	877339	Congenital_stationary_night_blindness_1E|not_provided	MONDO:MONDO:0013807,MedGen:C3281215,OMIM:614565|MedGen:CN517202	criteria_provided,_multiple_submitters,_no_conflicts	Uncertain_significance	NC_000017.11:g.38328187C>T	GPR179:440435	SO:0001583|missense_variant	unmappedCROSSMAP|mappedUCSC|unmappedNCBI
17	38328450	322980	A	G	SNV	338186	Congenital_stationary_night_blindness_1E|not_provided	MONDO:MONDO:0013807,MedGen:C3281215,OMIM:614565|MedGen:CN517202	criteria_provided,_multiple_submitters,_no_conflicts	Uncertain_significance	NC_000017.11:g.38328450A>G	GPR179:440435	SO:0001583|missense_variant	unmappedCROSSMAP|mappedUCSC|unmappedNCBI
17	38328486	322981	C	T	SNV	344303	Congenital_stationary_night_blindness_1E|not_provided	MONDO:MONDO:0013807,MedGen:C3281215,OMIM:614565|MedGen:CN517202	criteria_provided,_multiple_submitters,_no_conflicts	Uncertain_significance	NC_000017.11:g.38328486C>T	GPR179:440435	SO:0001583|missense_variant	unmappedCROSSMAP|mappedUCSC|unmappedNCBI
17	38328550	283185	G	C	SNV	267422	Congenital_stationary_night_blindness_1E|not_specified|not_provided	MONDO:MONDO:0013807,MedGen:C3281215,OMIM:614565|MedGen:CN169374|MedGen:CN517202	criteria_provided,_multiple_submitters,_no_conflicts	Benign/Likely_benign	NC_000017.11:g.38328550G>C	GPR179:440435	SO:0001819|synonymous_variant	unmappedCROSSMAP|mappedUCSC|unmappedNCBI
17	38328681	322982	C	G	SNV	338188	Congenital_stationary_night_blindness_1E|not_specified|not_provided	MONDO:MONDO:0013807,MedGen:C3281215,OMIM:614565|MedGen:CN169374|MedGen:CN517202	criteria_provided,_multiple_submitters,_no_conflicts	Benign/Likely_benign	NC_000017.11:g.38328681C>G	GPR179:440435	SO:0001583|missense_variant	unmappedCROSSMAP|mappedUCSC|unmappedNCBI
17	38328759	632279	C	A	SNV	620584	Congenital_stationary_night_blindness_1E|not_provided	MONDO:MONDO:0013807,MedGen:C3281215,OMIM:614565|MedGen:CN517202	criteria_provided,_multiple_submitters,_no_conflicts	Uncertain_significance	NC_000017.11:g.38328759C>A	GPR179:440435	SO:0001587|nonsense	unmappedCROSSMAP|mappedUCSC|unmappedNCBI
17	38328830	322984	G	A	SNV	328303	Congenital_stationary_night_blindness_1E|not_provided	MONDO:MONDO:0013807,MedGen:C3281215,OMIM:614565|MedGen:CN517202	criteria_provided,_multiple_submitters,_no_conflicts	Uncertain_significance	NC_000017.11:g.38328830G>A	GPR179:440435	SO:0001583|missense_variant	unmappedCROSSMAP|mappedUCSC|unmappedNCBI
17	38328860	322985	G	A	SNV	344306	Congenital_stationary_night_blindness_1E|not_specified|not_provided	MONDO:MONDO:0013807,MedGen:C3281215,OMIM:614565|MedGen:CN169374|MedGen:CN517202	criteria_provided,_multiple_submitters,_no_conflicts	Benign/Likely_benign	NC_000017.11:g.38328860G>A	GPR179:440435	SO:0001583|missense_variant	unmappedCROSSMAP|mappedUCSC|unmappedNCBI
17	38328866	866144	C	T	SNV	856877	Retinal_dystrophy|not_provided	Human_Phenotype_Ontology:HP:0000556,Human_Phenotype_Ontology:HP:0007736,Human_Phenotype_Ontology:HP:0007910,Human_Phenotype_Ontology:HP:0007974,Human_Phenotype_Ontology:HP:0007982,MONDO:MONDO:0019118,MeSH:D058499,MedGen:C0854723,Orphanet:ORPHA71862,SNOMED_CT:314407005|MedGen:CN517202	criteria_provided,_multiple_submitters,_no_conflicts	Uncertain_significance	NC_000017.11:g.38328866C>T	GPR179:440435	SO:0001583|missense_variant	unmappedCROSSMAP|mappedUCSC|unmappedNCBI
17	38329110	892174	C	T	SNV	877341	Congenital_stationary_night_blindness_1E|not_provided	MONDO:MONDO:0013807,MedGen:C3281215,OMIM:614565|MedGen:CN517202	criteria_provided,_multiple_submitters,_no_conflicts	Uncertain_significance	NC_000017.11:g.38329110C>T	GPR179:440435	SO:0001583|missense_variant	unmappedCROSSMAP|mappedUCSC|unmappedNCBI
17	38329188	892175	C	G	SNV	877342	Congenital_stationary_night_blindness_1E|not_provided	MONDO:MONDO:0013807,MedGen:C3281215,OMIM:614565|MedGen:CN517202	criteria_provided,_multiple_submitters,_no_conflicts	Likely_benign	NC_000017.11:g.38329188C>G	GPR179:440435	SO:0001583|missense_variant	unmappedCROSSMAP|mappedUCSC|unmappedNCBI
17	38329389	888734	G	C	SNV	877344	Congenital_stationary_night_blindness_1E|not_provided	MONDO:MONDO:0013807,MedGen:C3281215,OMIM:614565|MedGen:CN517202	criteria_provided,_multiple_submitters,_no_conflicts	Uncertain_significance	NC_000017.11:g.38329389G>C	GPR179:440435	SO:0001583|missense_variant	unmappedCROSSMAP|mappedUCSC|unmappedNCBI
17	38329428	888735	A	G	SNV	877345	Congenital_stationary_night_blindness_1E|not_provided	MONDO:MONDO:0013807,MedGen:C3281215,OMIM:614565|MedGen:CN517202	criteria_provided,_multiple_submitters,_no_conflicts	Benign	NC_000017.11:g.38329428A>G	GPR179:440435	SO:0001583|missense_variant	unmappedCROSSMAP|mappedUCSC|unmappedNCBI
17	38329496	888737	A	C	SNV	877347	Congenital_stationary_night_blindness_1E|not_provided	MONDO:MONDO:0013807,MedGen:C3281215,OMIM:614565|MedGen:CN517202	criteria_provided,_multiple_submitters,_no_conflicts	Uncertain_significance	NC_000017.11:g.38329496A>C	GPR179:440435	SO:0001583|missense_variant	unmappedCROSSMAP|mappedUCSC|unmappedNCBI
17	38329517	866494	T	G	SNV	856879	Retinal_dystrophy|not_provided	Human_Phenotype_Ontology:HP:0000556,Human_Phenotype_Ontology:HP:0007736,Human_Phenotype_Ontology:HP:0007910,Human_Phenotype_Ontology:HP:0007974,Human_Phenotype_Ontology:HP:0007982,MONDO:MONDO:0019118,MeSH:D058499,MedGen:C0854723,Orphanet:ORPHA71862,SNOMED_CT:314407005|MedGen:CN517202	criteria_provided,_multiple_submitters,_no_conflicts	Uncertain_significance	NC_000017.11:g.38329517T>G	GPR179:440435	SO:0001583|missense_variant	unmappedCROSSMAP|mappedUCSC|unmappedNCBI
17	38329590	322987	C	T	SNV	328305	Congenital_stationary_night_blindness_1E|not_provided	MONDO:MONDO:0013807,MedGen:C3281215,OMIM:614565|MedGen:CN517202	criteria_provided,_multiple_submitters,_no_conflicts	Benign	NC_000017.11:g.38329590C>T	GPR179:440435	SO:0001583|missense_variant	unmappedCROSSMAP|mappedUCSC|unmappedNCBI
17	38329599	498011	C	T	SNV	489435	not_provided	MedGen:CN517202	criteria_provided,_multiple_submitters,_no_conflicts	Uncertain_significance	NC_000017.11:g.38329599C>T	GPR179:440435	SO:0001583|missense_variant	unmappedCROSSMAP|mappedUCSC|unmappedNCBI
17	38329688	322990	C	T	SNV	345721	Congenital_stationary_night_blindness_1E|not_provided	MONDO:MONDO:0013807,MedGen:C3281215,OMIM:614565|MedGen:CN517202	criteria_provided,_multiple_submitters,_no_conflicts	Benign	NC_000017.11:g.38329688C>T	GPR179:440435	SO:0001583|missense_variant	unmappedCROSSMAP|mappedUCSC|unmappedNCBI
17	38329722	193824	G	A	SNV	190987	Congenital_stationary_night_blindness_1E|not_specified|not_provided	MONDO:MONDO:0013807,MedGen:C3281215,OMIM:614565|MedGen:CN169374|MedGen:CN517202	criteria_provided,_multiple_submitters,_no_conflicts	Benign/Likely_benign	NC_000017.11:g.38329722G>A	GPR179:440435	SO:0001583|missense_variant	unmappedCROSSMAP|mappedUCSC|unmappedNCBI
17	38329750	322991	G	C	SNV	338197	Congenital_stationary_night_blindness_1E|not_provided	MONDO:MONDO:0013807,MedGen:C3281215,OMIM:614565|MedGen:CN517202	criteria_provided,_multiple_submitters,_no_conflicts	Benign/Likely_benign	NC_000017.11:g.38329750G>C	GPR179:440435	SO:0001819|synonymous_variant	unmappedCROSSMAP|mappedUCSC|unmappedNCBI
17	38329763	322992	G	A	SNV	338198	Congenital_stationary_night_blindness_1E|not_provided	MONDO:MONDO:0013807,MedGen:C3281215,OMIM:614565|MedGen:CN517202	criteria_provided,_multiple_submitters,_no_conflicts	Uncertain_significance	NC_000017.11:g.38329763G>A	GPR179:440435	SO:0001583|missense_variant	unmappedCROSSMAP|mappedUCSC|unmappedNCBI
17	38329843	322993	C	T	SNV	328306	Congenital_stationary_night_blindness_1E|not_provided	MONDO:MONDO:0013807,MedGen:C3281215,OMIM:614565|MedGen:CN517202	criteria_provided,_multiple_submitters,_no_conflicts	Benign/Likely_benign	NC_000017.11:g.38329843C>T	GPR179:440435	SO:0001819|synonymous_variant	unmappedCROSSMAP|mappedUCSC|unmappedNCBI
17	38329870	322994	C	.	SNV	345722	Congenital_stationary_night_blindness_1E|not_provided	MONDO:MONDO:0013807,MedGen:C3281215,OMIM:614565|MedGen:CN517202	criteria_provided,_multiple_submitters,_no_conflicts	Benign	NC_000017.11:g.38329870%3D	GPR179:440435	SO:0002073|no_sequence_alteration	unmappedCROSSMAP|mappedUCSC|unmappedNCBI
17	38329889	891007	T	C	SNV	877353	Congenital_stationary_night_blindness_1E|not_provided	MONDO:MONDO:0013807,MedGen:C3281215,OMIM:614565|MedGen:CN517202	criteria_provided,_multiple_submitters,_no_conflicts	Benign	NC_000017.11:g.38329889T>C	GPR179:440435	SO:0001583|missense_variant	unmappedCROSSMAP|mappedUCSC|unmappedNCBI
17	38329911	322995	CAG	C	Indels/dup	345727	Congenital_stationary_night_blindness_1E|not_provided	MONDO:MONDO:0013807,MedGen:C3281215,OMIM:614565|MedGen:CN517202	criteria_provided,_multiple_submitters,_no_conflicts	Uncertain_significance	NC_000017.11:g.38329912_38329913del	GPR179:440435	SO:0001589|frameshift_variant	unmappedCROSSMAP|mappedUCSC|unmappedNCBI
17	38330000	322996	C	T	SNV	338200	Congenital_stationary_night_blindness_1E|not_provided	MONDO:MONDO:0013807,MedGen:C3281215,OMIM:614565|MedGen:CN517202	criteria_provided,_multiple_submitters,_no_conflicts	Benign	NC_000017.11:g.38330000C>T	GPR179:440435	SO:0001583|missense_variant	unmappedCROSSMAP|mappedUCSC|unmappedNCBI
17	38330001	282574	G	A	SNV	266811	Congenital_stationary_night_blindness_1E|not_provided	MONDO:MONDO:0013807,MedGen:C3281215,OMIM:614565|MedGen:CN517202	criteria_provided,_multiple_submitters,_no_conflicts	Uncertain_significance	NC_000017.11:g.38330001G>A	GPR179:440435	SO:0001583|missense_variant	unmappedCROSSMAP|mappedUCSC|unmappedNCBI
17	38330061	892232	G	A	SNV	877354	Congenital_stationary_night_blindness_1E|not_provided	MONDO:MONDO:0013807,MedGen:C3281215,OMIM:614565|MedGen:CN517202	criteria_provided,_multiple_submitters,_no_conflicts	Uncertain_significance	NC_000017.11:g.38330061G>A	GPR179:440435	SO:0001583|missense_variant	unmappedCROSSMAP|mappedUCSC|unmappedNCBI
17	38330095	322998	G	T	SNV	338206	Congenital_stationary_night_blindness_1E|not_provided	MONDO:MONDO:0013807,MedGen:C3281215,OMIM:614565|MedGen:CN517202	criteria_provided,_multiple_submitters,_no_conflicts	Uncertain_significance	NC_000017.11:g.38330095G>T	GPR179:440435	SO:0001583|missense_variant	unmappedCROSSMAP|mappedUCSC|unmappedNCBI
17	38330115	385325	A	G	SNV	374952	Congenital_stationary_night_blindness_1E|not_specified|not_provided	MONDO:MONDO:0013807,MedGen:C3281215,OMIM:614565|MedGen:CN169374|MedGen:CN517202	criteria_provided,_multiple_submitters,_no_conflicts	Benign/Likely_benign	NC_000017.11:g.38330115A>G	GPR179:440435	SO:0001583|missense_variant	unmappedCROSSMAP|mappedUCSC|unmappedNCBI
17	38330121	322999	T	C	SNV	328313	Congenital_stationary_night_blindness_1E|not_provided	MONDO:MONDO:0013807,MedGen:C3281215,OMIM:614565|MedGen:CN517202	criteria_provided,_multiple_submitters,_no_conflicts	Benign	NC_000017.11:g.38330121T>C	GPR179:440435	SO:0001583|missense_variant	unmappedCROSSMAP|mappedUCSC|unmappedNCBI
17	38330127	892236	C	T	SNV	877358	Congenital_stationary_night_blindness_1E|not_provided	MONDO:MONDO:0013807,MedGen:C3281215,OMIM:614565|MedGen:CN517202	criteria_provided,_multiple_submitters,_no_conflicts	Uncertain_significance	NC_000017.11:g.38330127C>T	GPR179:440435	SO:0001583|missense_variant	unmappedCROSSMAP|mappedUCSC|unmappedNCBI
17	38330128	522293	G	A	SNV	512957	Congenital_stationary_night_blindness_1E|not_specified|not_provided	MONDO:MONDO:0013807,MedGen:C3281215,OMIM:614565|MedGen:CN169374|MedGen:CN517202	criteria_provided,_multiple_submitters,_no_conflicts	Benign/Likely_benign	NC_000017.11:g.38330128G>A	GPR179:440435	SO:0001819|synonymous_variant	unmappedCROSSMAP|mappedUCSC|unmappedNCBI
17	38330143	323000	G	A	SNV	345728	Congenital_stationary_night_blindness_1E|not_provided	MONDO:MONDO:0013807,MedGen:C3281215,OMIM:614565|MedGen:CN517202	criteria_provided,_multiple_submitters,_no_conflicts	Benign/Likely_benign	NC_000017.11:g.38330143G>A	GPR179:440435	SO:0001819|synonymous_variant	unmappedCROSSMAP|mappedUCSC|unmappedNCBI
17	38330169	888812	G	A	SNV	877360	Congenital_stationary_night_blindness_1E|not_provided	MONDO:MONDO:0013807,MedGen:C3281215,OMIM:614565|MedGen:CN517202	criteria_provided,_multiple_submitters,_no_conflicts	Uncertain_significance	NC_000017.11:g.38330169G>A	GPR179:440435	SO:0001583|missense_variant	unmappedCROSSMAP|mappedUCSC|unmappedNCBI
17	38330186	888813	C	T	SNV	877361	Congenital_stationary_night_blindness_1E|not_provided	MONDO:MONDO:0013807,MedGen:C3281215,OMIM:614565|MedGen:CN517202	criteria_provided,_multiple_submitters,_no_conflicts	Uncertain_significance	NC_000017.11:g.38330186C>T	GPR179:440435	SO:0001583|missense_variant	unmappedCROSSMAP|mappedUCSC|unmappedNCBI
17	38330220	888814	C	T	SNV	877362	Congenital_stationary_night_blindness_1E|not_provided	MONDO:MONDO:0013807,MedGen:C3281215,OMIM:614565|MedGen:CN517202	criteria_provided,_multiple_submitters,_no_conflicts	Uncertain_significance	NC_000017.11:g.38330220C>T	GPR179:440435	SO:0001583|missense_variant	unmappedCROSSMAP|mappedUCSC|unmappedNCBI
17	38330256	323002	CCTT	C	Indels/dup	344312	Congenital_Stationary_Night_Blindness,_Recessive|not_provided	MedGen:CN239273|MedGen:CN517202	criteria_provided,_multiple_submitters,_no_conflicts	Uncertain_significance	NC_000017.11:g.38330259_38330261del	GPR179:440435	SO:0001822|inframe_deletion	unmappedCROSSMAP|mappedUCSC|unmappedNCBI
17	38330424	888816	C	T	SNV	877364	Congenital_stationary_night_blindness_1E|not_provided	MONDO:MONDO:0013807,MedGen:C3281215,OMIM:614565|MedGen:CN517202	criteria_provided,_multiple_submitters,_no_conflicts	Uncertain_significance	NC_000017.11:g.38330424C>T	GPR179:440435	SO:0001583|missense_variant	unmappedCROSSMAP|mappedUCSC|unmappedNCBI
17	38330581	323004	C	T	SNV	344314	Congenital_stationary_night_blindness_1E|not_provided	MONDO:MONDO:0013807,MedGen:C3281215,OMIM:614565|MedGen:CN517202	criteria_provided,_multiple_submitters,_no_conflicts	Benign	NC_000017.11:g.38330581C>T	GPR179:440435	SO:0001819|synonymous_variant	unmappedCROSSMAP|mappedUCSC|unmappedNCBI
17	38330645	323005	G	T	SNV	344318	Congenital_stationary_night_blindness_1E|not_provided	MONDO:MONDO:0013807,MedGen:C3281215,OMIM:614565|MedGen:CN517202	criteria_provided,_multiple_submitters,_no_conflicts	Benign	NC_000017.11:g.38330645G>T	GPR179:440435	SO:0001583|missense_variant	unmappedCROSSMAP|mappedUCSC|unmappedNCBI
17	38330760	323007	C	T	SNV	345739	Congenital_stationary_night_blindness_1E|not_provided	MONDO:MONDO:0013807,MedGen:C3281215,OMIM:614565|MedGen:CN517202	criteria_provided,_multiple_submitters,_no_conflicts	Uncertain_significance	NC_000017.11:g.38330760C>T	GPR179:440435	SO:0001583|missense_variant	unmappedCROSSMAP|mappedUCSC|unmappedNCBI
17	38330919	323008	G	A	SNV	345744	Congenital_stationary_night_blindness_1E|not_provided	MONDO:MONDO:0013807,MedGen:C3281215,OMIM:614565|MedGen:CN517202	criteria_provided,_multiple_submitters,_no_conflicts	Benign	NC_000017.11:g.38330919G>A	GPR179:440435	SO:0001583|missense_variant	unmappedCROSSMAP|mappedUCSC|unmappedNCBI
17	38330965	323009	C	G	SNV	345748	Congenital_stationary_night_blindness_1E|not_provided	MONDO:MONDO:0013807,MedGen:C3281215,OMIM:614565|MedGen:CN517202	criteria_provided,_multiple_submitters,_no_conflicts	Benign/Likely_benign	NC_000017.11:g.38330965C>G	GPR179:440435	SO:0001583|missense_variant	unmappedCROSSMAP|mappedUCSC|unmappedNCBI
17	38331177	193826	C	T	SNV	190989	Congenital_stationary_night_blindness_1E|not_specified|not_provided	MONDO:MONDO:0013807,MedGen:C3281215,OMIM:614565|MedGen:CN169374|MedGen:CN517202	criteria_provided,_multiple_submitters,_no_conflicts	Benign	NC_000017.11:g.38331177C>T	GPR179:440435	SO:0001583|missense_variant	unmappedCROSSMAP|mappedUCSC|unmappedNCBI
17	38331221	891077	G	A	SNV	877369	Congenital_stationary_night_blindness_1E|not_provided	MONDO:MONDO:0013807,MedGen:C3281215,OMIM:614565|MedGen:CN517202	criteria_provided,_multiple_submitters,_no_conflicts	Uncertain_significance	NC_000017.11:g.38331221G>A	GPR179:440435	SO:0001583|missense_variant	unmappedCROSSMAP|mappedUCSC|unmappedNCBI
17	38331419	892291	C	T	SNV	877370	Congenital_stationary_night_blindness_1E|not_provided	MONDO:MONDO:0013807,MedGen:C3281215,OMIM:614565|MedGen:CN517202	criteria_provided,_multiple_submitters,_no_conflicts	Uncertain_significance	NC_000017.11:g.38331419C>T	GPR179:440435	SO:0001583|missense_variant	unmappedCROSSMAP|mappedUCSC|unmappedNCBI
17	38331420	892292	G	A	SNV	877371	Congenital_stationary_night_blindness_1E|not_provided	MONDO:MONDO:0013807,MedGen:C3281215,OMIM:614565|MedGen:CN517202	criteria_provided,_multiple_submitters,_no_conflicts	Uncertain_significance	NC_000017.11:g.38331420G>A	GPR179:440435	SO:0001583|missense_variant	unmappedCROSSMAP|mappedUCSC|unmappedNCBI
17	38331529	323013	G	A	SNV	345750	Congenital_stationary_night_blindness_1E|not_provided	MONDO:MONDO:0013807,MedGen:C3281215,OMIM:614565|MedGen:CN517202	criteria_provided,_multiple_submitters,_no_conflicts	Benign/Likely_benign	NC_000017.11:g.38331529G>A	GPR179:440435	SO:0001819|synonymous_variant	unmappedCROSSMAP|mappedUCSC|unmappedNCBI
17	38333266	323014	G	A	SNV	345751	Congenital_stationary_night_blindness_1E|not_specified|not_provided	MONDO:MONDO:0013807,MedGen:C3281215,OMIM:614565|MedGen:CN169374|MedGen:CN517202	criteria_provided,_multiple_submitters,_no_conflicts	Benign	NC_000017.11:g.38333266G>A	GPR179:440435	SO:0001819|synonymous_variant	unmappedCROSSMAP|mappedUCSC|unmappedNCBI
17	38333408	1166893	T	.	SNV	1157943	not_provided	MedGen:CN517202	criteria_provided,_multiple_submitters,_no_conflicts	Benign	NC_000017.11:g.38333408%3D	GPR179:440435	SO:0001627|intron_variant	unmappedCROSSMAP|mappedUCSC|unmappedNCBI
17	38333986	323015	A	T	SNV	338210	Congenital_Stationary_Night_Blindness,_Recessive|not_provided	MedGen:CN239273|MedGen:CN517202	criteria_provided,_multiple_submitters,_no_conflicts	Uncertain_significance	NC_000017.11:g.38333986A>T	GPR179:440435	SO:0001583|missense_variant	unmappedCROSSMAP|mappedUCSC|unmappedNCBI
17	38334760	623175	GT	G	Indels/dup	612106	Congenital_stationary_night_blindness_1E|not_provided	MONDO:MONDO:0013807,MedGen:C3281215,OMIM:614565|MedGen:CN517202	criteria_provided,_multiple_submitters,_no_conflicts	Pathogenic/Likely_pathogenic	NC_000017.11:g.38334761del	GPR179:440435	SO:0001589|frameshift_variant	unmappedCROSSMAP|mappedUCSC|unmappedNCBI
17	38335083	323019	C	T	SNV	338217	Congenital_stationary_night_blindness_1E|not_provided	MONDO:MONDO:0013807,MedGen:C3281215,OMIM:614565|MedGen:CN517202	criteria_provided,_multiple_submitters,_no_conflicts	Benign	NC_000017.11:g.38335083C>T	GPR179:440435	SO:0001583|missense_variant	unmappedCROSSMAP|mappedUCSC|unmappedNCBI
17	38335089	323020	C	T	SNV	345754	Congenital_stationary_night_blindness_1E|not_provided	MONDO:MONDO:0013807,MedGen:C3281215,OMIM:614565|MedGen:CN517202	criteria_provided,_multiple_submitters,_no_conflicts	Uncertain_significance	NC_000017.11:g.38335089C>T	GPR179:440435	SO:0001583|missense_variant	unmappedCROSSMAP|mappedUCSC|unmappedNCBI
17	38335105	808255	G	A	SNV	797522	not_provided	MedGen:CN517202	criteria_provided,_multiple_submitters,_no_conflicts	Pathogenic/Likely_pathogenic	NC_000017.11:g.38335105G>A	GPR179:440435	SO:0001587|nonsense	unmappedCROSSMAP|mappedUCSC|unmappedNCBI
17	38335135	598120	G	A	SNV	589181	not_provided	MedGen:CN517202	criteria_provided,_multiple_submitters,_no_conflicts	Pathogenic	NC_000017.11:g.38335135G>A	GPR179:440435	SO:0001587|nonsense	unmappedCROSSMAP|mappedUCSC|unmappedNCBI
17	38335194	198440	C	T	SNV	195601	not_provided	MedGen:CN517202	criteria_provided,_multiple_submitters,_no_conflicts	Uncertain_significance	NC_000017.11:g.38335194C>T	GPR179:440435	SO:0001583|missense_variant	unmappedCROSSMAP|mappedUCSC|unmappedNCBI
17	38335200	198441	T	.	SNV	195602	Congenital_stationary_night_blindness_1E|not_specified|not_provided	MONDO:MONDO:0013807,MedGen:C3281215,OMIM:614565|MedGen:CN169374|MedGen:CN517202	criteria_provided,_multiple_submitters,_no_conflicts	Benign	NC_000017.11:g.38335200%3D	GPR179:440435	SO:0002073|no_sequence_alteration	unmappedCROSSMAP|mappedUCSC|unmappedNCBI
17	38335201	890590	G	A	SNV	877375	Congenital_stationary_night_blindness_1E|not_provided	MONDO:MONDO:0013807,MedGen:C3281215,OMIM:614565|MedGen:CN517202	criteria_provided,_multiple_submitters,_no_conflicts	Benign	NC_000017.11:g.38335201G>A	GPR179:440435	SO:0001583|missense_variant	unmappedCROSSMAP|mappedUCSC|unmappedNCBI
17	38335212	890592	C	T	SNV	877377	Congenital_stationary_night_blindness_1E|not_provided	MONDO:MONDO:0013807,MedGen:C3281215,OMIM:614565|MedGen:CN517202	criteria_provided,_multiple_submitters,_no_conflicts	Uncertain_significance	NC_000017.11:g.38335212C>T	GPR179:440435	SO:0001583|missense_variant	unmappedCROSSMAP|mappedUCSC|unmappedNCBI
17	38336144	197700	T	C	SNV	194861	not_provided	MedGen:CN517202	criteria_provided,_multiple_submitters,_no_conflicts	Uncertain_significance	NC_000017.11:g.38336144T>C	GPR179:440435	SO:0001583|missense_variant	unmappedCROSSMAP|mappedUCSC|unmappedNCBI
17	38336985	197170	C	T	SNV	194331	Congenital_stationary_night_blindness_1E|not_provided	MONDO:MONDO:0013807,MedGen:C3281215,OMIM:614565|MedGen:CN517202	criteria_provided,_multiple_submitters,_no_conflicts	Uncertain_significance	NC_000017.11:g.38336985C>T	GPR179:440435	SO:0001583|missense_variant	unmappedCROSSMAP|mappedUCSC|unmappedNCBI
17	38336988	323023	C	T	SNV	338228	Congenital_stationary_night_blindness_1E|not_provided	MONDO:MONDO:0013807,MedGen:C3281215,OMIM:614565|MedGen:CN517202	criteria_provided,_multiple_submitters,_no_conflicts	Uncertain_significance	NC_000017.11:g.38336988C>T	GPR179:440435	SO:0001583|missense_variant	unmappedCROSSMAP|mappedUCSC|unmappedNCBI
17	38337176	891150	G	A	SNV	877381	Congenital_stationary_night_blindness_1E|not_provided	MONDO:MONDO:0013807,MedGen:C3281215,OMIM:614565|MedGen:CN517202	criteria_provided,_multiple_submitters,_no_conflicts	Benign/Likely_benign	NC_000017.11:g.38337176G>A	GPR179:440435	SO:0001819|synonymous_variant	unmappedCROSSMAP|mappedUCSC|unmappedNCBI
17	38337635	323026	C	A	SNV	344327	Congenital_stationary_night_blindness_1E|not_provided	MONDO:MONDO:0013807,MedGen:C3281215,OMIM:614565|MedGen:CN517202	criteria_provided,_multiple_submitters,_no_conflicts	Uncertain_significance	NC_000017.11:g.38337635C>A	GPR179:440435	SO:0001583|missense_variant	unmappedCROSSMAP|mappedUCSC|unmappedNCBI
17	38337703	323028	A	T	SNV	338237	Congenital_stationary_night_blindness_1E|not_provided	MONDO:MONDO:0013807,MedGen:C3281215,OMIM:614565|MedGen:CN517202	criteria_provided,_multiple_submitters,_no_conflicts	Benign	NC_000017.11:g.38337703A>T	GPR179:440435	SO:0001583|missense_variant	unmappedCROSSMAP|mappedUCSC|unmappedNCBI
17	38337715	196294	G	.	SNV	193455	Congenital_stationary_night_blindness_1E|not_specified|not_provided	MONDO:MONDO:0013807,MedGen:C3281215,OMIM:614565|MedGen:CN169374|MedGen:CN517202	criteria_provided,_multiple_submitters,_no_conflicts	Benign	NC_000017.11:g.38337715%3D	GPR179:440435	SO:0002073|no_sequence_alteration	unmappedCROSSMAP|mappedUCSC|unmappedNCBI
17	38339440	323029	G	A	SNV	345764	Congenital_stationary_night_blindness_1E|not_provided	MONDO:MONDO:0013807,MedGen:C3281215,OMIM:614565|MedGen:CN517202	criteria_provided,_multiple_submitters,_no_conflicts	Benign	NC_000017.11:g.38339440G>A	GPR179:440435	SO:0001819|synonymous_variant	unmappedCROSSMAP|mappedUCSC|unmappedNCBI
17	38339517	286815	ACCTG	GTAGATCA	Indels/dup	271052	Congenital_stationary_night_blindness|not_provided	Human_Phenotype_Ontology:HP:0007642,Human_Phenotype_Ontology:HP:0007684,Human_Phenotype_Ontology:HP:0007861,Human_Phenotype_Ontology:HP:0007953,MONDO:MONDO:0016293,MedGen:C0339535,OMIM:PS310500,Orphanet:ORPHA215,SNOMED_CT:232061009|MedGen:CN517202	criteria_provided,_multiple_submitters,_no_conflicts	Pathogenic/Likely_pathogenic	NC_000017.11:g.38339517_38339521delinsGTAGATCA	GPR179:440435	SO:0001583|missense_variant	unmappedCROSSMAP|mappedUCSC|unmappedNCBI
17	38339529	522294	C	T	SNV	512958	Congenital_stationary_night_blindness_1E|not_specified|not_provided	MONDO:MONDO:0013807,MedGen:C3281215,OMIM:614565|MedGen:CN169374|MedGen:CN517202	criteria_provided,_multiple_submitters,_no_conflicts	Likely_benign	NC_000017.11:g.38339529C>T	GPR179:440435	SO:0001627|intron_variant	unmappedCROSSMAP|mappedUCSC|unmappedNCBI
17	38343065	323031	C	T	SNV	345765	Congenital_stationary_night_blindness_1E|not_provided	MONDO:MONDO:0013807,MedGen:C3281215,OMIM:614565|MedGen:CN517202	criteria_provided,_multiple_submitters,_no_conflicts	Likely_benign	NC_000017.11:g.38343065C>T	GPR179:440435	SO:0001583|missense_variant	unmappedCROSSMAP|mappedUCSC|unmappedNCBI
17	38343117	287851	G	A	SNV	272088	not_provided	MedGen:CN517202	criteria_provided,_multiple_submitters,_no_conflicts	Pathogenic	NC_000017.11:g.38343117G>A	GPR179:440435	SO:0001587|nonsense	unmappedCROSSMAP|mappedUCSC|unmappedNCBI
17	38343133	323034	T	A	SNV	345766	Congenital_stationary_night_blindness_1E|not_provided	MONDO:MONDO:0013807,MedGen:C3281215,OMIM:614565|MedGen:CN517202	criteria_provided,_multiple_submitters,_no_conflicts	Benign/Likely_benign	NC_000017.11:g.38343133T>A	GPR179:440435	SO:0001819|synonymous_variant	unmappedCROSSMAP|mappedUCSC|unmappedNCBI
17	38343136	323035	A	C	SNV	328324	Congenital_stationary_night_blindness_1E|not_provided	MONDO:MONDO:0013807,MedGen:C3281215,OMIM:614565|MedGen:CN517202	criteria_provided,_multiple_submitters,_no_conflicts	Benign/Likely_benign	NC_000017.11:g.38343136A>C	GPR179:440435	SO:0001583|missense_variant	unmappedCROSSMAP|mappedUCSC|unmappedNCBI
17	38343145	323036	C	T	SNV	344328	Congenital_stationary_night_blindness_1E|not_provided	MONDO:MONDO:0013807,MedGen:C3281215,OMIM:614565|MedGen:CN517202	criteria_provided,_multiple_submitters,_no_conflicts	Benign	NC_000017.11:g.38343145C>T	GPR179:440435	SO:0001819|synonymous_variant	unmappedCROSSMAP|mappedUCSC|unmappedNCBI
17	38343162	888953	C	T	SNV	877386	Congenital_stationary_night_blindness_1E|not_provided	MONDO:MONDO:0013807,MedGen:C3281215,OMIM:614565|MedGen:CN517202	criteria_provided,_multiple_submitters,_no_conflicts	Benign	NC_000017.11:g.38343162C>T	GPR179:440435	SO:0001583|missense_variant	unmappedCROSSMAP|mappedUCSC|unmappedNCBI
17	38343163	323037	G	A	SNV	345768	Congenital_stationary_night_blindness_1E|not_provided	MONDO:MONDO:0013807,MedGen:C3281215,OMIM:614565|MedGen:CN517202	criteria_provided,_multiple_submitters,_no_conflicts	Benign/Likely_benign	NC_000017.11:g.38343163G>A	GPR179:440435	SO:0001819|synonymous_variant	unmappedCROSSMAP|mappedUCSC|unmappedNCBI
17	38343282	889633	C	G	SNV	877387	Congenital_stationary_night_blindness_1E|not_provided	MONDO:MONDO:0013807,MedGen:C3281215,OMIM:614565|MedGen:CN517202	criteria_provided,_multiple_submitters,_no_conflicts	Benign	NC_000017.11:g.38343282C>G	GPR179:440435	SO:0001583|missense_variant	unmappedCROSSMAP|mappedUCSC|unmappedNCBI
17	38343375	285272	C	T	SNV	269509	not_provided	MedGen:CN517202	criteria_provided,_multiple_submitters,_no_conflicts	Uncertain_significance	NC_000017.11:g.38343375C>T	GPR179:440435	SO:0001583|missense_variant	unmappedCROSSMAP|mappedUCSC|unmappedNCBI
17	38343659	889636	G	T	SNV	877390	Congenital_stationary_night_blindness_1E|not_provided	MONDO:MONDO:0013807,MedGen:C3281215,OMIM:614565|MedGen:CN517202	criteria_provided,_multiple_submitters,_no_conflicts	Uncertain_significance	NC_000017.11:g.38343659G>T	GPR179:440435	SO:0001583|missense_variant	unmappedCROSSMAP|mappedUCSC|unmappedNCBI
17	38343716	323043	G	T	SNV	328336	Congenital_stationary_night_blindness_1E|not_provided	MONDO:MONDO:0013807,MedGen:C3281215,OMIM:614565|MedGen:CN517202	criteria_provided,_multiple_submitters,_no_conflicts	Benign/Likely_benign	NC_000017.11:g.38343716G>T	GPR179:440435	SO:0001583|missense_variant	unmappedCROSSMAP|mappedUCSC|unmappedNCBI
17	38343729	323044	C	G	SNV	344341	Congenital_stationary_night_blindness_1E|not_provided	MONDO:MONDO:0013807,MedGen:C3281215,OMIM:614565|MedGen:CN517202	criteria_provided,_multiple_submitters,_no_conflicts	Benign/Likely_benign	NC_000017.11:g.38343729C>G	GPR179:440435	SO:0001583|missense_variant	unmappedCROSSMAP|mappedUCSC|unmappedNCBI
17	38738586	1326991	G	A	SNV	1317491	Turnpenny-fry_syndrome|not_provided	MONDO:MONDO:0032707,MedGen:C5193060,OMIM:618371|MedGen:CN517202	criteria_provided,_multiple_submitters,_no_conflicts	Benign	NC_000017.11:g.38738586G>A	PCGF2:7703	SO:0001819|synonymous_variant	unmappedCROSSMAP|mappedUCSC|mappedNCBI
17	38739261	1596792	A	G	SNV	1602388	not_specified|not_provided	MedGen:CN169374|MedGen:CN517202	criteria_provided,_multiple_submitters,_no_conflicts	Benign	NC_000017.11:g.38739261A>G	PCGF2:7703	SO:0001627|intron_variant	unmappedCROSSMAP|mappedUCSC|mappedNCBI
17	38739601	619193	G	A	SNV	610591	Abnormality_of_the_outer_ear|Intellectual_disability|Global_developmental_delay|Turnpenny-fry_syndrome|not_provided	Human_Phenotype_Ontology:HP:0000356,Human_Phenotype_Ontology:HP:0001752,MedGen:C1846460|Human_Phenotype_Ontology:HP:0000730,Human_Phenotype_Ontology:HP:0001249,Human_Phenotype_Ontology:HP:0001267,Human_Phenotype_Ontology:HP:0001286,Human_Phenotype_Ontology:HP:0002122,Human_Phenotype_Ontology:HP:0002192,Human_Phenotype_Ontology:HP:0002316,Human_Phenotype_Ontology:HP:0002382,Human_Phenotype_Ontolog…	criteria_provided,_multiple_submitters,_no_conflicts	Pathogenic/Likely_pathogenic	NC_000017.11:g.38739601G>A	PCGF2:7703	SO:0001583|missense_variant	unmappedCROSSMAP|mappedUCSC|mappedNCBI
19	11104770	251140	C	CAGATAGTCAGTGCTCACCCACAACATTAAGGATATTCCAAATTTGAAACATTCCAAAATCAGAAAAATATTCCAACTCTGAAAATATTCCAAAATCCAAAAAAATTCAAAATCCAAAACACTTCTGGTCCCAAGCATTTTAGAGAAGGGATACTCAACCCAAAATAAGGACAGCAATTCTATAAATTGTGCTACCATCTTGCAGGTCTCAGTTTAACAGCTTTACACCTATTAGCGCACCAGTGCTCATAGCAGTGCTGGGAAATGTGTACAGATGAGGAAACTGAGGCACCGAGAGGGCAGTGGTTCAGAGTCCATGGCCCCTGACTGCTCCCCAGCCCGCCTTTCCAGGGGCCTGGCCTCACTGCGGCAGCGTCCCCGGCTATAGAATGGGCTGGT…	Indels/dup	245483	Hypercholesterolemia,_familial,_1	MONDO:MONDO:0007750,MedGen:C0745103,OMIM:143890,SNOMED_CT:397915002	criteria_provided,_multiple_submitters,_no_conflicts	Pathogenic/Likely_pathogenic	NC_000019.10:g.11104774_11112892dup	LDLR:3949	SO:0001574|splice_acceptor_variant,SO:0001575|splice_donor_variant	unmappedCROSSMAP|unmappedUCSC|unmappedNCBI
21	46432237	1256693	A	AG	Indels/dup	1247476	Microcephalic_osteodysplastic_primordial_dwarfism_type_II|not_provided	MONDO:MONDO:0008872,MedGen:C0432246,OMIM:210720,Orphanet:ORPHA2637|MedGen:CN517202	criteria_provided,_multiple_submitters,_no_conflicts	Benign	NC_000021.9:g.46432238dup	PCNT:5116	SO:0001627|intron_variant	unmappedCROSSMAP|unmappedUCSC|unmappedNCBI
X	10523193	196261	C	CA	Indels/dup	193422	not_specified|not_provided	MedGen:CN169374|MedGen:CN517202	criteria_provided,_multiple_submitters,_no_conflicts	Benign	NC_000023.11:g.10523194dup	MID1:4281	SO:0001627|intron_variant	unmappedCROSSMAP|unmappedUCSC|unmappedNCBI
X	123184533	167157	A	AG	Indels/dup	177756	Syndromic_X-linked_intellectual_disability_94|Inborn_genetic_diseases|not_specified|not_provided	MONDO:MONDO:0010402,MedGen:C2678051,OMIM:300699|MeSH:D030342,MedGen:C0950123|MedGen:CN169374|MedGen:CN517202	criteria_provided,_multiple_submitters,_no_conflicts	Benign	NC_000023.11:g.123184534dup	GRIA3:2892	SO:0001623|5_prime_UTR_variant	unmappedCROSSMAP|unmappedUCSC|unmappedNCBI

## Sheet: Table S2
#Chr	Start	ID	Ref	Alt	Type	CLNALLELEID	CLNDN	CLNDISDB	CLNREVSTAT	CLNSIG	CLNHGVS	GENEINFO	MC	Liftover tools
2	73448097	210124	TCTC	T	Indels/dup	207017	Alstrom_syndrome|not_specified|not_provided	MONDO:MONDO:0008763,MedGen:C0268425,OMIM:203800,Orphanet:ORPHA64,SNOMED_CT:63702009|MedGen:CN169374|MedGen:CN517202	criteria_provided,_multiple_submitters,_no_conflicts	Benign/Likely_benign	NC_000002.12:g.73448098CTC[1]	ALMS1:7840	SO:0001822|inframe_deletion	unmappedCROSSMAP|unmappedUCSC|unmappedNCBI
2	178535858	196651	G	GA	Indels/dup	193812	Tibial_muscular_dystrophy|Myopathy,_myofibrillar,_9,_with_early_respiratory_failure|Autosomal_recessive_limb-girdle_muscular_dystrophy_type_2J|Early-onset_myopathy_with_fatal_cardiomyopathy|not_specified|not_provided	MONDO:MONDO:0010870,MedGen:C1838244,OMIM:600334,Orphanet:ORPHA609|MONDO:MONDO:0011362,MedGen:C1863599,OMIM:603689,Orphanet:ORPHA178464|MONDO:MONDO:0012127,MedGen:C1837342,OMIM:608807,Orphanet:ORPHA140922|MONDO:MONDO:0012714,MedGen:C2673677,OMIM:611705,Orphanet:ORPHA289377|MedGen:CN169374|MedGen:CN517202	criteria_provided,_multiple_submitters,_no_conflicts	Benign/Likely_benign	NC_000002.12:g.178535859dup	TTN:7273|TTN-AS1:100506866	SO:0001627|intron_variant	unmappedCROSSMAP|unmappedUCSC|unmappedNCBI
7	117548628	161188	G	GTT	Indels/dup	171032	Cystic_fibrosis|Inborn_genetic_diseases|not_specified|not_provided	MONDO:MONDO:0009061,MedGen:C0010674,OMIM:219700,Orphanet:ORPHA586,SNOMED_CT:190905008|MeSH:D030342,MedGen:C0950123|MedGen:CN169374|MedGen:CN517202	criteria_provided,_multiple_submitters,_no_conflicts	Benign/Likely_benign	NC_000007.14:g.117548629T[9]	CFTR:1080|CFTR-AS1:111082987	SO:0001627|intron_variant	unmappedCROSSMAP|unmappedUCSC|unmappedNCBI
8	143816729	986397	C	T	SNV	974538	8q24.3_microdeletion_syndrome|not_provided	MONDO:MONDO:0014263,MedGen:C3810023,OMIM:615583,Orphanet:ORPHA508488|MedGen:CN517202	criteria_provided,_multiple_submitters,_no_conflicts	Pathogenic/Likely_pathogenic	NC_000008.11:g.143816729C>T	PUF60:22827	SO:0001583|missense_variant	mappedCROSSMAP|mappedUCSC|unmappedNCBI
8	143816821	374297	T	C	SNV	361261	8q24.3_microdeletion_syndrome|not_provided	MONDO:MONDO:0014263,MedGen:C3810023,OMIM:615583,Orphanet:ORPHA508488|MedGen:CN517202	criteria_provided,_multiple_submitters,_no_conflicts	Likely_pathogenic	NC_000008.11:g.143816821T>C	PUF60:22827	SO:0001574|splice_acceptor_variant	mappedCROSSMAP|mappedUCSC|unmappedNCBI
8	143817902	736184	C	G	SNV	750959	not_provided	MedGen:CN517202	criteria_provided,_multiple_submitters,_no_conflicts	Likely_benign	NC_000008.11:g.143817902C>G	PUF60:22827	SO:0001819|synonymous_variant	mappedCROSSMAP|mappedUCSC|unmappedNCBI
8	143818041	425573	GGCTGGGCCTGCCCTATGTT	G	Indels/dup	413924	8q24.3_microdeletion_syndrome|not_provided	MONDO:MONDO:0014263,MedGen:C3810023,OMIM:615583,Orphanet:ORPHA508488|MedGen:CN517202	criteria_provided,_multiple_submitters,_no_conflicts	Pathogenic/Likely_pathogenic	NC_000008.11:g.143818048_143818066del	PUF60:22827	SO:0001589|frameshift_variant	mappedCROSSMAP|mappedUCSC|unmappedNCBI
8	143818048	976784	CCTGCCCTATGTTGCTGGGT	C	Indels/dup	964919	8q24.3_microdeletion_syndrome	MONDO:MONDO:0014263,MedGen:C3810023,OMIM:615583,Orphanet:ORPHA508488	criteria_provided,_multiple_submitters,_no_conflicts	Pathogenic/Likely_pathogenic	NC_000008.11:g.143818055_143818073del	PUF60:22827	SO:0001589|frameshift_variant	mappedCROSSMAP|mappedUCSC|unmappedNCBI
8	143818425	430808	CCAAAGGGGG	C	Indels/dup	424347	8q24.3_microdeletion_syndrome|Inborn_genetic_diseases	MONDO:MONDO:0014263,MedGen:C3810023,OMIM:615583,Orphanet:ORPHA508488|MeSH:D030342,MedGen:C0950123	criteria_provided,_multiple_submitters,_no_conflicts	Pathogenic	NC_000008.11:g.143818432_143818440del	PUF60:22827	SO:0001822|inframe_deletion	mappedCROSSMAP|mappedUCSC|unmappedNCBI
8	143818494	488376	C	T	SNV	481211	CHARGE_association|8q24.3_microdeletion_syndrome|not_provided	MONDO:MONDO:0008965,MedGen:C0265354,OMIM:214800,Orphanet:ORPHA138,SNOMED_CT:47535005|MONDO:MONDO:0014263,MedGen:C3810023,OMIM:615583,Orphanet:ORPHA508488|MedGen:CN517202	criteria_provided,_multiple_submitters,_no_conflicts	Pathogenic/Likely_pathogenic	NC_000008.11:g.143818494C>T	PUF60:22827	SO:0001583|missense_variant	mappedCROSSMAP|mappedUCSC|unmappedNCBI
8	143818499	1182464	CAT	C	Indels/dup	1171824	8q24.3_microdeletion_syndrome|not_provided	MONDO:MONDO:0014263,MedGen:C3810023,OMIM:615583,Orphanet:ORPHA508488|MedGen:CN517202	criteria_provided,_multiple_submitters,_no_conflicts	Pathogenic	NC_000008.11:g.143818500_143818501del	PUF60:22827	SO:0001589|frameshift_variant	mappedCROSSMAP|mappedUCSC|unmappedNCBI
8	143824349	599475	T	TGCC	Indels/dup	590779	not_specified|not_provided	MedGen:CN169374|MedGen:CN517202	criteria_provided,_multiple_submitters,_no_conflicts	Benign/Likely_benign	NC_000008.11:g.143824351CCG[6]	PUF60:22827	SO:0001821|inframe_insertion,SO:0002153|genic_upstream_transcript_variant,SO:0001623|5_prime_UTR_variant	mappedCROSSMAP|mappedUCSC|unmappedNCBI
8	144317931	802449	G	A	SNV	790789	Congenital_diarrhea_7_with_exudative_enteropathy|not_provided	MONDO:MONDO:0014375,MedGen:C4014516,OMIM:615863,Orphanet:ORPHA329242|MedGen:CN517202	criteria_provided,_multiple_submitters,_no_conflicts	Pathogenic	NC_000008.11:g.144317931G>A	DGAT1:8694	SO:0001587|nonsense	mappedCROSSMAP|mappedUCSC|unmappedNCBI
8	144317949	1051568	G	T	SNV	1045333	not_provided	MedGen:CN517202	criteria_provided,_multiple_submitters,_no_conflicts	Uncertain_significance	NC_000008.11:g.144317949G>T	DGAT1:8694	SO:0001819|synonymous_variant	mappedCROSSMAP|mappedUCSC|unmappedNCBI
8	144318093	139512	A	G	SNV	143157	Congenital_diarrhea_7_with_exudative_enteropathy|Inborn_genetic_diseases|not_provided	MONDO:MONDO:0014375,MedGen:C4014516,OMIM:615863,Orphanet:ORPHA329242|MeSH:D030342,MedGen:C0950123|MedGen:CN517202	criteria_provided,_multiple_submitters,_no_conflicts	Pathogenic	NC_000008.11:g.144318093A>G	DGAT1:8694	SO:0001575|splice_donor_variant	mappedCROSSMAP|mappedUCSC|unmappedNCBI
8	144318103	402587	G	T	SNV	390517	not_specified|not_provided	MedGen:CN169374|MedGen:CN517202	criteria_provided,_multiple_submitters,_no_conflicts	Benign	NC_000008.11:g.144318103G>T	DGAT1:8694	SO:0001583|missense_variant	mappedCROSSMAP|mappedUCSC|unmappedNCBI
8	144318303	1030218	G	A	SNV	1017019	Congenital_diarrhea_7_with_exudative_enteropathy|not_provided	MONDO:MONDO:0014375,MedGen:C4014516,OMIM:615863,Orphanet:ORPHA329242|MedGen:CN517202	criteria_provided,_multiple_submitters,_no_conflicts	Uncertain_significance	NC_000008.11:g.144318303G>A	DGAT1:8694	SO:0001583|missense_variant	mappedCROSSMAP|mappedUCSC|unmappedNCBI
8	144318327	1437496	G	A	SNV	1514112	Congenital_diarrhea_7_with_exudative_enteropathy|not_provided	MONDO:MONDO:0014375,MedGen:C4014516,OMIM:615863,Orphanet:ORPHA329242|MedGen:CN517202	criteria_provided,_multiple_submitters,_no_conflicts	Uncertain_significance	NC_000008.11:g.144318327G>A	DGAT1:8694	SO:0001583|missense_variant	mappedCROSSMAP|mappedUCSC|unmappedNCBI
8	144318358	402588	G	A	SNV	390518	not_specified|not_provided	MedGen:CN169374|MedGen:CN517202	criteria_provided,_multiple_submitters,_no_conflicts	Benign	NC_000008.11:g.144318358G>A	DGAT1:8694	SO:0001819|synonymous_variant	mappedCROSSMAP|mappedUCSC|unmappedNCBI
8	144318712	402589	T	C	SNV	390519	not_specified|not_provided	MedGen:CN169374|MedGen:CN517202	criteria_provided,_multiple_submitters,_no_conflicts	Benign/Likely_benign	NC_000008.11:g.144318712T>C	DGAT1:8694	SO:0001583|missense_variant	mappedCROSSMAP|mappedUCSC|unmappedNCBI
8	144318934	1170581	G	T	SNV	1155897	not_provided	MedGen:CN517202	criteria_provided,_multiple_submitters,_no_conflicts	Benign	NC_000008.11:g.144318934G>T	DGAT1:8694	SO:0001627|intron_variant	mappedCROSSMAP|mappedUCSC|unmappedNCBI
8	144359179	380872	T	C	SNV	371714	Brown-Vialetto-van_Laere_syndrome_2|not_specified	MONDO:MONDO:0013867,MedGen:C3553538,OMIM:614707,Orphanet:ORPHA572550|MedGen:CN169374	criteria_provided,_multiple_submitters,_no_conflicts	Benign	NC_000008.11:g.144359179T>C	SLC52A2:79581	SO:0001627|intron_variant	mappedCROSSMAP|mappedUCSC|unmappedNCBI
8	144359306	653493	A	T	SNV	636787	Brown-Vialetto-van_Laere_syndrome_2|Inborn_genetic_diseases|not_provided	MONDO:MONDO:0013867,MedGen:C3553538,OMIM:614707,Orphanet:ORPHA572550|MeSH:D030342,MedGen:C0950123|MedGen:CN517202	criteria_provided,_multiple_submitters,_no_conflicts	Uncertain_significance	NC_000008.11:g.144359306A>T	SLC52A2:79581	SO:0001583|missense_variant,SO:0001619|non-coding_transcript_variant	mappedCROSSMAP|mappedUCSC|unmappedNCBI
8	144359316	1308493	G	A	SNV	1297114	Brown-Vialetto-van_Laere_syndrome_2|not_provided	MONDO:MONDO:0013867,MedGen:C3553538,OMIM:614707,Orphanet:ORPHA572550|MedGen:CN517202	criteria_provided,_multiple_submitters,_no_conflicts	Uncertain_significance	NC_000008.11:g.144359316G>A	SLC52A2:79581	SO:0001583|missense_variant,SO:0001619|non-coding_transcript_variant	mappedCROSSMAP|mappedUCSC|unmappedNCBI
8	144359319	1304289	C	G	SNV	1294564	Brown-Vialetto-van_Laere_syndrome_2|not_provided	MONDO:MONDO:0013867,MedGen:C3553538,OMIM:614707,Orphanet:ORPHA572550|MedGen:CN517202	criteria_provided,_multiple_submitters,_no_conflicts	Uncertain_significance	NC_000008.11:g.144359319C>G	SLC52A2:79581	SO:0001583|missense_variant,SO:0001619|non-coding_transcript_variant	mappedCROSSMAP|mappedUCSC|unmappedNCBI
8	144359329	512756	C	T	SNV	502417	Brown-Vialetto-van_Laere_syndrome_2|Inborn_genetic_diseases|not_specified|not_provided	MONDO:MONDO:0013867,MedGen:C3553538,OMIM:614707,Orphanet:ORPHA572550|MeSH:D030342,MedGen:C0950123|MedGen:CN169374|MedGen:CN517202	criteria_provided,_multiple_submitters,_no_conflicts	Likely_benign	NC_000008.11:g.144359329C>T	SLC52A2:79581	SO:0001819|synonymous_variant	mappedCROSSMAP|mappedUCSC|unmappedNCBI
8	144359376	581927	A	G	SNV	562067	Brown-Vialetto-van_Laere_syndrome_2|Inborn_genetic_diseases	MONDO:MONDO:0013867,MedGen:C3553538,OMIM:614707,Orphanet:ORPHA572550|MeSH:D030342,MedGen:C0950123	criteria_provided,_multiple_submitters,_no_conflicts	Uncertain_significance	NC_000008.11:g.144359376A>G	SLC52A2:79581	SO:0001583|missense_variant	mappedCROSSMAP|mappedUCSC|unmappedNCBI
8	144359377	387516	T	C	SNV	369860	Brown-Vialetto-van_Laere_syndrome_2|Inborn_genetic_diseases|not_specified	MONDO:MONDO:0013867,MedGen:C3553538,OMIM:614707,Orphanet:ORPHA572550|MeSH:D030342,MedGen:C0950123|MedGen:CN169374	criteria_provided,_multiple_submitters,_no_conflicts	Likely_benign	NC_000008.11:g.144359377T>C	SLC52A2:79581	SO:0001819|synonymous_variant	mappedCROSSMAP|mappedUCSC|unmappedNCBI
8	144359415	1419826	T	C	SNV	1410044	Brown-Vialetto-van_Laere_syndrome_2|Inborn_genetic_diseases	MONDO:MONDO:0013867,MedGen:C3553538,OMIM:614707,Orphanet:ORPHA572550|MeSH:D030342,MedGen:C0950123	criteria_provided,_multiple_submitters,_no_conflicts	Uncertain_significance	NC_000008.11:g.144359415T>C	SLC52A2:79581	SO:0001583|missense_variant	mappedCROSSMAP|mappedUCSC|unmappedNCBI
8	144359419	473199	A	C	SNV	458096	Brown-Vialetto-van_Laere_syndrome_2|Inborn_genetic_diseases	MONDO:MONDO:0013867,MedGen:C3553538,OMIM:614707,Orphanet:ORPHA572550|MeSH:D030342,MedGen:C0950123	criteria_provided,_multiple_submitters,_no_conflicts	Likely_benign	NC_000008.11:g.144359419A>C	SLC52A2:79581	SO:0001819|synonymous_variant	mappedCROSSMAP|mappedUCSC|unmappedNCBI
8	144359635	575643	C	T	SNV	562077	Brown-Vialetto-van_Laere_syndrome_2|Inborn_genetic_diseases	MONDO:MONDO:0013867,MedGen:C3553538,OMIM:614707,Orphanet:ORPHA572550|MeSH:D030342,MedGen:C0950123	criteria_provided,_multiple_submitters,_no_conflicts	Uncertain_significance	NC_000008.11:g.144359635C>T	SLC52A2:79581	SO:0001583|missense_variant,SO:0001619|non-coding_transcript_variant,SO:0001627|intron_variant	mappedCROSSMAP|mappedUCSC|unmappedNCBI
8	144359636	473200	C	G	SNV	458390	Brown-Vialetto-van_Laere_syndrome_2|Inborn_genetic_diseases	MONDO:MONDO:0013867,MedGen:C3553538,OMIM:614707,Orphanet:ORPHA572550|MeSH:D030342,MedGen:C0950123	criteria_provided,_multiple_submitters,_no_conflicts	Likely_benign	NC_000008.11:g.144359636C>G	SLC52A2:79581	SO:0001619|non-coding_transcript_variant,SO:0001819|synonymous_variant,SO:0001627|intron_variant	mappedCROSSMAP|mappedUCSC|unmappedNCBI
8	144359640	419108	T	TA	Indels/dup	407346	Brown-Vialetto-van_Laere_syndrome_2|not_provided	MONDO:MONDO:0013867,MedGen:C3553538,OMIM:614707,Orphanet:ORPHA572550|MedGen:CN517202	criteria_provided,_multiple_submitters,_no_conflicts	Pathogenic	NC_000008.11:g.144359641dup	SLC52A2:79581	SO:0001587|nonsense,SO:0001619|non-coding_transcript_variant,SO:0001627|intron_variant	mappedCROSSMAP|mappedUCSC|unmappedNCBI
8	144359643	944599	G	A	SNV	925070	Brown-Vialetto-van_Laere_syndrome_2|Inborn_genetic_diseases	MONDO:MONDO:0013867,MedGen:C3553538,OMIM:614707,Orphanet:ORPHA572550|MeSH:D030342,MedGen:C0950123	criteria_provided,_multiple_submitters,_no_conflicts	Uncertain_significance	NC_000008.11:g.144359643G>A	SLC52A2:79581	SO:0001583|missense_variant,SO:0001619|non-coding_transcript_variant,SO:0001627|intron_variant	mappedCROSSMAP|mappedUCSC|unmappedNCBI
8	144359659	1297712	C	T	SNV	1287499	Brown-Vialetto-van_Laere_syndrome_2|Inborn_genetic_diseases|not_provided	MONDO:MONDO:0013867,MedGen:C3553538,OMIM:614707,Orphanet:ORPHA572550|MeSH:D030342,MedGen:C0950123|MedGen:CN517202	criteria_provided,_multiple_submitters,_no_conflicts	Uncertain_significance	NC_000008.11:g.144359659C>T	SLC52A2:79581	SO:0001583|missense_variant,SO:0001619|non-coding_transcript_variant,SO:0001627|intron_variant	mappedCROSSMAP|mappedUCSC|unmappedNCBI
8	144359670	390102	C	T	SNV	369862	Inborn_genetic_diseases|not_specified	MeSH:D030342,MedGen:C0950123|MedGen:CN169374	criteria_provided,_multiple_submitters,_no_conflicts	Likely_benign	NC_000008.11:g.144359670C>T	SLC52A2:79581	SO:0001619|non-coding_transcript_variant,SO:0001819|synonymous_variant,SO:0001627|intron_variant	mappedCROSSMAP|mappedUCSC|unmappedNCBI
8	144359720	384746	C	T	SNV	369863	Brown-Vialetto-van_Laere_syndrome_2|Inborn_genetic_diseases|not_specified|not_provided	MONDO:MONDO:0013867,MedGen:C3553538,OMIM:614707,Orphanet:ORPHA572550|MeSH:D030342,MedGen:C0950123|MedGen:CN169374|MedGen:CN517202	criteria_provided,_multiple_submitters,_no_conflicts	Likely_benign	NC_000008.11:g.144359720C>T	SLC52A2:79581	SO:0001619|non-coding_transcript_variant,SO:0001819|synonymous_variant,SO:0001627|intron_variant	mappedCROSSMAP|mappedUCSC|unmappedNCBI
8	144359736	959811	C	T	SNV	945916	Brown-Vialetto-van_Laere_syndrome_2|Inborn_genetic_diseases|not_provided	MONDO:MONDO:0013867,MedGen:C3553538,OMIM:614707,Orphanet:ORPHA572550|MeSH:D030342,MedGen:C0950123|MedGen:CN517202	criteria_provided,_multiple_submitters,_no_conflicts	Uncertain_significance	NC_000008.11:g.144359736C>T	SLC52A2:79581	SO:0001583|missense_variant,SO:0001619|non-coding_transcript_variant,SO:0001627|intron_variant	mappedCROSSMAP|mappedUCSC|unmappedNCBI
8	144359737	246544	G	C	SNV	244515	Brown-Vialetto-van_Laere_syndrome_2|not_provided	MONDO:MONDO:0013867,MedGen:C3553538,OMIM:614707,Orphanet:ORPHA572550|MedGen:CN517202	criteria_provided,_multiple_submitters,_no_conflicts	Uncertain_significance	NC_000008.11:g.144359737G>C	SLC52A2:79581	SO:0001583|missense_variant,SO:0001619|non-coding_transcript_variant,SO:0001627|intron_variant	mappedCROSSMAP|mappedUCSC|unmappedNCBI
8	144359758	1407435	T	C	SNV	1483644	Brown-Vialetto-van_Laere_syndrome_2|Inborn_genetic_diseases	MONDO:MONDO:0013867,MedGen:C3553538,OMIM:614707,Orphanet:ORPHA572550|MeSH:D030342,MedGen:C0950123	criteria_provided,_multiple_submitters,_no_conflicts	Uncertain_significance	NC_000008.11:g.144359758T>C	SLC52A2:79581	SO:0001583|missense_variant,SO:0001619|non-coding_transcript_variant,SO:0001627|intron_variant	mappedCROSSMAP|mappedUCSC|unmappedNCBI
8	144359789	549671	G	C	SNV	540452	Brown-Vialetto-van_Laere_syndrome_2|Inborn_genetic_diseases	MONDO:MONDO:0013867,MedGen:C3553538,OMIM:614707,Orphanet:ORPHA572550|MeSH:D030342,MedGen:C0950123	criteria_provided,_multiple_submitters,_no_conflicts	Uncertain_significance	NC_000008.11:g.144359789G>C	SLC52A2:79581	SO:0001583|missense_variant,SO:0001619|non-coding_transcript_variant,SO:0001627|intron_variant	mappedCROSSMAP|mappedUCSC|unmappedNCBI
8	144359794	642807	A	G	SNV	636790	Brown-Vialetto-van_Laere_syndrome_2|not_provided	MONDO:MONDO:0013867,MedGen:C3553538,OMIM:614707,Orphanet:ORPHA572550|MedGen:CN517202	criteria_provided,_multiple_submitters,_no_conflicts	Uncertain_significance	NC_000008.11:g.144359794A>G	SLC52A2:79581	SO:0001583|missense_variant,SO:0001619|non-coding_transcript_variant,SO:0001627|intron_variant	mappedCROSSMAP|mappedUCSC|unmappedNCBI
8	144359803	1381372	C	A	SNV	1496335	Brown-Vialetto-van_Laere_syndrome_2|Inborn_genetic_diseases	MONDO:MONDO:0013867,MedGen:C3553538,OMIM:614707,Orphanet:ORPHA572550|MeSH:D030342,MedGen:C0950123	criteria_provided,_multiple_submitters,_no_conflicts	Uncertain_significance	NC_000008.11:g.144359803C>A	SLC52A2:79581	SO:0001583|missense_variant,SO:0001619|non-coding_transcript_variant,SO:0001627|intron_variant	mappedCROSSMAP|mappedUCSC|unmappedNCBI
8	144359830	540429	CCTT	C	Indels/dup	523489	Brown-Vialetto-van_Laere_syndrome_2|Inborn_genetic_diseases	MONDO:MONDO:0013867,MedGen:C3553538,OMIM:614707,Orphanet:ORPHA572550|MeSH:D030342,MedGen:C0950123	criteria_provided,_multiple_submitters,_no_conflicts	Uncertain_significance	NC_000008.11:g.144359831CTT[1]	SLC52A2:79581	SO:0001619|non-coding_transcript_variant,SO:0001822|inframe_deletion,SO:0001627|intron_variant	mappedCROSSMAP|mappedUCSC|unmappedNCBI
8	144359851	383583	T	C	SNV	370181	Brown-Vialetto-van_Laere_syndrome_2|Inborn_genetic_diseases|not_specified	MONDO:MONDO:0013867,MedGen:C3553538,OMIM:614707,Orphanet:ORPHA572550|MeSH:D030342,MedGen:C0950123|MedGen:CN169374	criteria_provided,_multiple_submitters,_no_conflicts	Benign/Likely_benign	NC_000008.11:g.144359851T>C	SLC52A2:79581	SO:0001583|missense_variant,SO:0001619|non-coding_transcript_variant,SO:0001627|intron_variant	mappedCROSSMAP|mappedUCSC|unmappedNCBI
8	144359855	473201	G	C	SNV	458042	Brown-Vialetto-van_Laere_syndrome_2|Inborn_genetic_diseases	MONDO:MONDO:0013867,MedGen:C3553538,OMIM:614707,Orphanet:ORPHA572550|MeSH:D030342,MedGen:C0950123	criteria_provided,_multiple_submitters,_no_conflicts	Likely_benign	NC_000008.11:g.144359855G>C	SLC52A2:79581	SO:0001619|non-coding_transcript_variant,SO:0001819|synonymous_variant,SO:0001627|intron_variant	mappedCROSSMAP|mappedUCSC|unmappedNCBI
8	144359862	1061238	G	T	SNV	1045337	Brown-Vialetto-van_Laere_syndrome_2|not_provided	MONDO:MONDO:0013867,MedGen:C3553538,OMIM:614707,Orphanet:ORPHA572550|MedGen:CN517202	criteria_provided,_multiple_submitters,_no_conflicts	Uncertain_significance	NC_000008.11:g.144359862G>T	SLC52A2:79581	SO:0001583|missense_variant,SO:0001619|non-coding_transcript_variant,SO:0001627|intron_variant	mappedCROSSMAP|mappedUCSC|unmappedNCBI
8	144359889	655793	C	A	SNV	636791	Brown-Vialetto-van_Laere_syndrome_2|Inborn_genetic_diseases	MONDO:MONDO:0013867,MedGen:C3553538,OMIM:614707,Orphanet:ORPHA572550|MeSH:D030342,MedGen:C0950123	criteria_provided,_multiple_submitters,_no_conflicts	Uncertain_significance	NC_000008.11:g.144359889C>A	SLC52A2:79581	SO:0001583|missense_variant,SO:0001619|non-coding_transcript_variant,SO:0001627|intron_variant	mappedCROSSMAP|mappedUCSC|unmappedNCBI
8	144359907	473202	C	T	SNV	457430	Brown-Vialetto-van_Laere_syndrome_2|Inborn_genetic_diseases	MONDO:MONDO:0013867,MedGen:C3553538,OMIM:614707,Orphanet:ORPHA572550|MeSH:D030342,MedGen:C0950123	criteria_provided,_multiple_submitters,_no_conflicts	Likely_benign	NC_000008.11:g.144359907C>T	SLC52A2:79581	SO:0001619|non-coding_transcript_variant,SO:0001819|synonymous_variant,SO:0001627|intron_variant	mappedCROSSMAP|mappedUCSC|unmappedNCBI
8	144359916	569976	C	T	SNV	564815	Brown-Vialetto-van_Laere_syndrome_2	MONDO:MONDO:0013867,MedGen:C3553538,OMIM:614707,Orphanet:ORPHA572550	criteria_provided,_multiple_submitters,_no_conflicts	Uncertain_significance	NC_000008.11:g.144359916C>T	SLC52A2:79581	SO:0001583|missense_variant,SO:0001619|non-coding_transcript_variant,SO:0001627|intron_variant	mappedCROSSMAP|mappedUCSC|unmappedNCBI
8	144359917	540427	G	A	SNV	523705	Brown-Vialetto-van_Laere_syndrome_2|Inborn_genetic_diseases|not_provided	MONDO:MONDO:0013867,MedGen:C3553538,OMIM:614707,Orphanet:ORPHA572550|MeSH:D030342,MedGen:C0950123|MedGen:CN517202	criteria_provided,_multiple_submitters,_no_conflicts	Uncertain_significance	NC_000008.11:g.144359917G>A	SLC52A2:79581	SO:0001583|missense_variant,SO:0001619|non-coding_transcript_variant,SO:0001627|intron_variant	mappedCROSSMAP|mappedUCSC|unmappedNCBI
8	144359925	949492	C	T	SNV	925072	Brown-Vialetto-van_Laere_syndrome_2|Inborn_genetic_diseases	MONDO:MONDO:0013867,MedGen:C3553538,OMIM:614707,Orphanet:ORPHA572550|MeSH:D030342,MedGen:C0950123	criteria_provided,_multiple_submitters,_no_conflicts	Uncertain_significance	NC_000008.11:g.144359925C>T	SLC52A2:79581	SO:0001583|missense_variant,SO:0001619|non-coding_transcript_variant,SO:0001627|intron_variant	mappedCROSSMAP|mappedUCSC|unmappedNCBI
8	144359970	540428	G	A	SNV	523707	Brown-Vialetto-van_Laere_syndrome_2|Inborn_genetic_diseases	MONDO:MONDO:0013867,MedGen:C3553538,OMIM:614707,Orphanet:ORPHA572550|MeSH:D030342,MedGen:C0950123	criteria_provided,_multiple_submitters,_no_conflicts	Uncertain_significance	NC_000008.11:g.144359970G>A	SLC52A2:79581	SO:0001583|missense_variant,SO:0001619|non-coding_transcript_variant,SO:0001627|intron_variant	mappedCROSSMAP|mappedUCSC|unmappedNCBI
8	144359979	473203	C	T	SNV	458391	Brown-Vialetto-van_Laere_syndrome_2|Inborn_genetic_diseases	MONDO:MONDO:0013867,MedGen:C3553538,OMIM:614707,Orphanet:ORPHA572550|MeSH:D030342,MedGen:C0950123	criteria_provided,_multiple_submitters,_no_conflicts	Likely_benign	NC_000008.11:g.144359979C>T	SLC52A2:79581	SO:0001619|non-coding_transcript_variant,SO:0001819|synonymous_variant,SO:0001627|intron_variant	mappedCROSSMAP|mappedUCSC|unmappedNCBI
8	144360027	473204	G	A	SNV	457431	Brown-Vialetto-van_Laere_syndrome_2|Inborn_genetic_diseases	MONDO:MONDO:0013867,MedGen:C3553538,OMIM:614707,Orphanet:ORPHA572550|MeSH:D030342,MedGen:C0950123	criteria_provided,_multiple_submitters,_no_conflicts	Uncertain_significance	NC_000008.11:g.144360027G>A	SLC52A2:79581	SO:0001583|missense_variant,SO:0001619|non-coding_transcript_variant,SO:0001627|intron_variant	mappedCROSSMAP|mappedUCSC|unmappedNCBI
8	144360047	257672	C	T	SNV	253078	Brown-Vialetto-van_Laere_syndrome_2|not_specified|not_provided	MONDO:MONDO:0013867,MedGen:C3553538,OMIM:614707,Orphanet:ORPHA572550|MedGen:CN169374|MedGen:CN517202	criteria_provided,_multiple_submitters,_no_conflicts	Benign	NC_000008.11:g.144360047C>T	SLC52A2:79581	SO:0001619|non-coding_transcript_variant,SO:0001819|synonymous_variant,SO:0001627|intron_variant	mappedCROSSMAP|mappedUCSC|unmappedNCBI
8	144360061	1314162	G	A	SNV	1304423	Brown-Vialetto-van_Laere_syndrome_2|not_provided	MONDO:MONDO:0013867,MedGen:C3553538,OMIM:614707,Orphanet:ORPHA572550|MedGen:CN517202	criteria_provided,_multiple_submitters,_no_conflicts	Uncertain_significance	NC_000008.11:g.144360061G>A	SLC52A2:79581	SO:0001583|missense_variant,SO:0001619|non-coding_transcript_variant,SO:0001627|intron_variant	mappedCROSSMAP|mappedUCSC|unmappedNCBI
8	144360098	540440	C	T	SNV	523217	Brown-Vialetto-van_Laere_syndrome_2|Inborn_genetic_diseases	MONDO:MONDO:0013867,MedGen:C3553538,OMIM:614707,Orphanet:ORPHA572550|MeSH:D030342,MedGen:C0950123	criteria_provided,_multiple_submitters,_no_conflicts	Likely_benign	NC_000008.11:g.144360098C>T	SLC52A2:79581	SO:0001619|non-coding_transcript_variant,SO:0001819|synonymous_variant,SO:0001627|intron_variant	mappedCROSSMAP|mappedUCSC|unmappedNCBI
8	144360105	1401592	G	A	SNV	1457252	Brown-Vialetto-van_Laere_syndrome_2|Inborn_genetic_diseases	MONDO:MONDO:0013867,MedGen:C3553538,OMIM:614707,Orphanet:ORPHA572550|MeSH:D030342,MedGen:C0950123	criteria_provided,_multiple_submitters,_no_conflicts	Uncertain_significance	NC_000008.11:g.144360105G>A	SLC52A2:79581	SO:0001583|missense_variant,SO:0001619|non-coding_transcript_variant,SO:0001627|intron_variant	mappedCROSSMAP|mappedUCSC|unmappedNCBI
8	144360108	664818	G	A	SNV	636794	Brown-Vialetto-van_Laere_syndrome_2|Inborn_genetic_diseases	MONDO:MONDO:0013867,MedGen:C3553538,OMIM:614707,Orphanet:ORPHA572550|MeSH:D030342,MedGen:C0950123	criteria_provided,_multiple_submitters,_no_conflicts	Uncertain_significance	NC_000008.11:g.144360108G>A	SLC52A2:79581	SO:0001583|missense_variant,SO:0001619|non-coding_transcript_variant,SO:0001627|intron_variant	mappedCROSSMAP|mappedUCSC|unmappedNCBI
8	144360112	951745	C	T	SNV	925074	Brown-Vialetto-van_Laere_syndrome_2|Inborn_genetic_diseases	MONDO:MONDO:0013867,MedGen:C3553538,OMIM:614707,Orphanet:ORPHA572550|MeSH:D030342,MedGen:C0950123	criteria_provided,_multiple_submitters,_no_conflicts	Uncertain_significance	NC_000008.11:g.144360112C>T	SLC52A2:79581	SO:0001583|missense_variant,SO:0001619|non-coding_transcript_variant,SO:0001627|intron_variant	mappedCROSSMAP|mappedUCSC|unmappedNCBI
8	144360119	506688	T	C	SNV	502664	Brown-Vialetto-van_Laere_syndrome_2|Inborn_genetic_diseases|not_specified|not_provided	MONDO:MONDO:0013867,MedGen:C3553538,OMIM:614707,Orphanet:ORPHA572550|MeSH:D030342,MedGen:C0950123|MedGen:CN169374|MedGen:CN517202	criteria_provided,_multiple_submitters,_no_conflicts	Likely_benign	NC_000008.11:g.144360119T>C	SLC52A2:79581	SO:0001619|non-coding_transcript_variant,SO:0001819|synonymous_variant	mappedCROSSMAP|mappedUCSC|unmappedNCBI
8	144360135	388534	C	T	SNV	369436	Brown-Vialetto-van_Laere_syndrome_2|Inborn_genetic_diseases|not_specified	MONDO:MONDO:0013867,MedGen:C3553538,OMIM:614707,Orphanet:ORPHA572550|MeSH:D030342,MedGen:C0950123|MedGen:CN169374	criteria_provided,_multiple_submitters,_no_conflicts	Benign/Likely_benign	NC_000008.11:g.144360135C>T	SLC52A2:79581	SO:0001619|non-coding_transcript_variant,SO:0001819|synonymous_variant	mappedCROSSMAP|mappedUCSC|unmappedNCBI
8	144360161	473207	T	C	SNV	458393	Brown-Vialetto-van_Laere_syndrome_2|Inborn_genetic_diseases	MONDO:MONDO:0013867,MedGen:C3553538,OMIM:614707,Orphanet:ORPHA572550|MeSH:D030342,MedGen:C0950123	criteria_provided,_multiple_submitters,_no_conflicts	Likely_benign	NC_000008.11:g.144360161T>C	SLC52A2:79581	SO:0001619|non-coding_transcript_variant,SO:0001819|synonymous_variant	mappedCROSSMAP|mappedUCSC|unmappedNCBI
8	144360228	246565	G	C	SNV	244517	Brown-Vialetto-van_Laere_syndrome_2|not_provided	MONDO:MONDO:0013867,MedGen:C3553538,OMIM:614707,Orphanet:ORPHA572550|MedGen:CN517202	criteria_provided,_multiple_submitters,_no_conflicts	Uncertain_significance	NC_000008.11:g.144360228G>C	SLC52A2:79581	SO:0001583|missense_variant,SO:0001619|non-coding_transcript_variant	mappedCROSSMAP|mappedUCSC|unmappedNCBI
8	144360232	1372713	C	T	SNV	1440091	Brown-Vialetto-van_Laere_syndrome_2|Inborn_genetic_diseases	MONDO:MONDO:0013867,MedGen:C3553538,OMIM:614707,Orphanet:ORPHA572550|MeSH:D030342,MedGen:C0950123	criteria_provided,_multiple_submitters,_no_conflicts	Uncertain_significance	NC_000008.11:g.144360232C>T	SLC52A2:79581	SO:0001583|missense_variant,SO:0001619|non-coding_transcript_variant	mappedCROSSMAP|mappedUCSC|unmappedNCBI
8	144360298	246504	A	G	SNV	244518	Brown-Vialetto-van_Laere_syndrome_2|Inborn_genetic_diseases|not_provided	MONDO:MONDO:0013867,MedGen:C3553538,OMIM:614707,Orphanet:ORPHA572550|MeSH:D030342,MedGen:C0950123|MedGen:CN517202	criteria_provided,_multiple_submitters,_no_conflicts	Uncertain_significance	NC_000008.11:g.144360298A>G	SLC52A2:79581	SO:0001583|missense_variant,SO:0001619|non-coding_transcript_variant	mappedCROSSMAP|mappedUCSC|unmappedNCBI
8	144360300	188051	C	T	SNV	185943	Brown-Vialetto-van_Laere_syndrome_2|Brown-Vialetto-van_Laere_syndrome_1|not_provided	MONDO:MONDO:0013867,MedGen:C3553538,OMIM:614707,Orphanet:ORPHA572550|MONDO:MONDO:0024537,MedGen:C0796274,OMIM:211530,Orphanet:ORPHA572543|MedGen:CN517202	criteria_provided,_multiple_submitters,_no_conflicts	Pathogenic	NC_000008.11:g.144360300C>T	SLC52A2:79581	SO:0001587|nonsense,SO:0001619|non-coding_transcript_variant	mappedCROSSMAP|mappedUCSC|unmappedNCBI
8	144360314	667163	C	A	SNV	654504	Brown-Vialetto-van_Laere_syndrome_2|not_specified	MONDO:MONDO:0013867,MedGen:C3553538,OMIM:614707,Orphanet:ORPHA572550|MedGen:CN169374	criteria_provided,_multiple_submitters,_no_conflicts	Likely_benign	NC_000008.11:g.144360314C>A	SLC52A2:79581	SO:0001619|non-coding_transcript_variant,SO:0001819|synonymous_variant	mappedCROSSMAP|mappedUCSC|unmappedNCBI
8	144360316	540433	G	T	SNV	523710	Brown-Vialetto-van_Laere_syndrome_2|Inborn_genetic_diseases|not_provided	MONDO:MONDO:0013867,MedGen:C3553538,OMIM:614707,Orphanet:ORPHA572550|MeSH:D030342,MedGen:C0950123|MedGen:CN517202	criteria_provided,_multiple_submitters,_no_conflicts	Uncertain_significance	NC_000008.11:g.144360316G>T	SLC52A2:79581	SO:0001583|missense_variant,SO:0001619|non-coding_transcript_variant	mappedCROSSMAP|mappedUCSC|unmappedNCBI
8	144360327	382629	C	T	SNV	370184	Brown-Vialetto-van_Laere_syndrome_2|Inborn_genetic_diseases|not_provided	MONDO:MONDO:0013867,MedGen:C3553538,OMIM:614707,Orphanet:ORPHA572550|MeSH:D030342,MedGen:C0950123|MedGen:CN517202	criteria_provided,_multiple_submitters,_no_conflicts	Likely_benign	NC_000008.11:g.144360327C>T	SLC52A2:79581	SO:0001619|non-coding_transcript_variant,SO:0001819|synonymous_variant	mappedCROSSMAP|mappedUCSC|unmappedNCBI
8	144360355	540431	C	T	SNV	523711	Brown-Vialetto-van_Laere_syndrome_2|Inborn_genetic_diseases	MONDO:MONDO:0013867,MedGen:C3553538,OMIM:614707,Orphanet:ORPHA572550|MeSH:D030342,MedGen:C0950123	criteria_provided,_multiple_submitters,_no_conflicts	Uncertain_significance	NC_000008.11:g.144360355C>T	SLC52A2:79581	SO:0001583|missense_variant,SO:0001619|non-coding_transcript_variant	mappedCROSSMAP|mappedUCSC|unmappedNCBI
8	144360356	540443	G	A	SNV	523227	Brown-Vialetto-van_Laere_syndrome_2|Inborn_genetic_diseases	MONDO:MONDO:0013867,MedGen:C3553538,OMIM:614707,Orphanet:ORPHA572550|MeSH:D030342,MedGen:C0950123	criteria_provided,_multiple_submitters,_no_conflicts	Likely_benign	NC_000008.11:g.144360356G>A	SLC52A2:79581	SO:0001619|non-coding_transcript_variant,SO:0001819|synonymous_variant	mappedCROSSMAP|mappedUCSC|unmappedNCBI
8	144360380	506917	C	T	SNV	502305	Brown-Vialetto-van_Laere_syndrome_2|Inborn_genetic_diseases|not_provided	MONDO:MONDO:0013867,MedGen:C3553538,OMIM:614707,Orphanet:ORPHA572550|MeSH:D030342,MedGen:C0950123|MedGen:CN517202	criteria_provided,_multiple_submitters,_no_conflicts	Likely_benign	NC_000008.11:g.144360380C>T	SLC52A2:79581	SO:0001619|non-coding_transcript_variant,SO:0001819|synonymous_variant	mappedCROSSMAP|mappedUCSC|unmappedNCBI
8	144360385	860801	A	G	SNV	834310	Brown-Vialetto-van_Laere_syndrome_2|Inborn_genetic_diseases	MONDO:MONDO:0013867,MedGen:C3553538,OMIM:614707,Orphanet:ORPHA572550|MeSH:D030342,MedGen:C0950123	criteria_provided,_multiple_submitters,_no_conflicts	Uncertain_significance	NC_000008.11:g.144360385A>G	SLC52A2:79581	SO:0001583|missense_variant,SO:0001619|non-coding_transcript_variant	mappedCROSSMAP|mappedUCSC|unmappedNCBI
8	144360407	380954	C	T	SNV	371716	Brown-Vialetto-van_Laere_syndrome_2|Inborn_genetic_diseases|not_provided	MONDO:MONDO:0013867,MedGen:C3553538,OMIM:614707,Orphanet:ORPHA572550|MeSH:D030342,MedGen:C0950123|MedGen:CN517202	criteria_provided,_multiple_submitters,_no_conflicts	Likely_benign	NC_000008.11:g.144360407C>T	SLC52A2:79581	SO:0001619|non-coding_transcript_variant,SO:0001819|synonymous_variant	mappedCROSSMAP|mappedUCSC|unmappedNCBI
8	144360408	35470	G	A	SNV	44139	Brown-Vialetto-van_Laere_syndrome_2|Inborn_genetic_diseases|not_provided	MONDO:MONDO:0013867,MedGen:C3553538,OMIM:614707,Orphanet:ORPHA572550|MeSH:D030342,MedGen:C0950123|MedGen:CN517202	criteria_provided,_multiple_submitters,_no_conflicts	Pathogenic	NC_000008.11:g.144360408G>A	SLC52A2:79581	SO:0001583|missense_variant,SO:0001619|non-coding_transcript_variant	mappedCROSSMAP|mappedUCSC|unmappedNCBI
8	144360412	665799	G	A	SNV	636798	Brown-Vialetto-van_Laere_syndrome_2|Inborn_genetic_diseases	MONDO:MONDO:0013867,MedGen:C3553538,OMIM:614707,Orphanet:ORPHA572550|MeSH:D030342,MedGen:C0950123	criteria_provided,_multiple_submitters,_no_conflicts	Uncertain_significance	NC_000008.11:g.144360412G>A	SLC52A2:79581	SO:0001583|missense_variant,SO:0001619|non-coding_transcript_variant	mappedCROSSMAP|mappedUCSC|unmappedNCBI
8	144360427	210041	T	C	SNV	206607	Brown-Vialetto-van_Laere_syndrome_2|Inborn_genetic_diseases|not_provided	MONDO:MONDO:0013867,MedGen:C3553538,OMIM:614707,Orphanet:ORPHA572550|MeSH:D030342,MedGen:C0950123|MedGen:CN517202	criteria_provided,_multiple_submitters,_no_conflicts	Pathogenic/Likely_pathogenic	NC_000008.11:g.144360427T>C	SLC52A2:79581	SO:0001583|missense_variant,SO:0001619|non-coding_transcript_variant	mappedCROSSMAP|mappedUCSC|unmappedNCBI
8	144360443	540442	C	T	SNV	523228	Brown-Vialetto-van_Laere_syndrome_2|Inborn_genetic_diseases	MONDO:MONDO:0013867,MedGen:C3553538,OMIM:614707,Orphanet:ORPHA572550|MeSH:D030342,MedGen:C0950123	criteria_provided,_multiple_submitters,_no_conflicts	Likely_benign	NC_000008.11:g.144360443C>T	SLC52A2:79581	SO:0001619|non-coding_transcript_variant,SO:0001819|synonymous_variant	mappedCROSSMAP|mappedUCSC|unmappedNCBI
8	144360490	1163310	G	A	SNV	1152297	not_provided	MedGen:CN517202	criteria_provided,_multiple_submitters,_no_conflicts	Uncertain_significance	NC_000008.11:g.144360490G>A	SLC52A2:79581	SO:0001583|missense_variant,SO:0001619|non-coding_transcript_variant	mappedCROSSMAP|mappedUCSC|unmappedNCBI
8	144360499	540439	C	T	SNV	523720	Brown-Vialetto-van_Laere_syndrome_2|not_provided	MONDO:MONDO:0013867,MedGen:C3553538,OMIM:614707,Orphanet:ORPHA572550|MedGen:CN517202	criteria_provided,_multiple_submitters,_no_conflicts	Benign/Likely_benign	NC_000008.11:g.144360499C>T	SLC52A2:79581	SO:0001627|intron_variant	mappedCROSSMAP|mappedUCSC|unmappedNCBI
8	144360513	392710	C	T	SNV	369438	Brown-Vialetto-van_Laere_syndrome_2|not_specified	MONDO:MONDO:0013867,MedGen:C3553538,OMIM:614707,Orphanet:ORPHA572550|MedGen:CN169374	criteria_provided,_multiple_submitters,_no_conflicts	Likely_benign	NC_000008.11:g.144360513C>T	SLC52A2:79581	SO:0001627|intron_variant	mappedCROSSMAP|mappedUCSC|unmappedNCBI
8	144360604	39577	T	C	SNV	48176	Brown-Vialetto-van_Laere_syndrome_2|Inborn_genetic_diseases|not_provided	MONDO:MONDO:0013867,MedGen:C3553538,OMIM:614707,Orphanet:ORPHA572550|MeSH:D030342,MedGen:C0950123|MedGen:CN517202	criteria_provided,_multiple_submitters,_no_conflicts	Pathogenic	NC_000008.11:g.144360604T>C	SLC52A2:79581	SO:0001583|missense_variant,SO:0001619|non-coding_transcript_variant	mappedCROSSMAP|mappedUCSC|unmappedNCBI
8	144360609	1466381	G	A	SNV	1347740	Brown-Vialetto-van_Laere_syndrome_2|Inborn_genetic_diseases	MONDO:MONDO:0013867,MedGen:C3553538,OMIM:614707,Orphanet:ORPHA572550|MeSH:D030342,MedGen:C0950123	criteria_provided,_multiple_submitters,_no_conflicts	Uncertain_significance	NC_000008.11:g.144360609G>A	SLC52A2:79581	SO:0001583|missense_variant,SO:0001619|non-coding_transcript_variant	mappedCROSSMAP|mappedUCSC|unmappedNCBI
8	144360613	953633	T	C	SNV	945920	Brown-Vialetto-van_Laere_syndrome_2|not_provided	MONDO:MONDO:0013867,MedGen:C3553538,OMIM:614707,Orphanet:ORPHA572550|MedGen:CN517202	criteria_provided,_multiple_submitters,_no_conflicts	Uncertain_significance	NC_000008.11:g.144360613T>C	SLC52A2:79581	SO:0001583|missense_variant,SO:0001619|non-coding_transcript_variant	mappedCROSSMAP|mappedUCSC|unmappedNCBI
8	144360653	1164102	G	T	SNV	1155902	Brown-Vialetto-van_Laere_syndrome_2|not_provided	MONDO:MONDO:0013867,MedGen:C3553538,OMIM:614707,Orphanet:ORPHA572550|MedGen:CN517202	criteria_provided,_multiple_submitters,_no_conflicts	Benign/Likely_benign	NC_000008.11:g.144360653G>T	SLC52A2:79581	SO:0001619|non-coding_transcript_variant,SO:0001819|synonymous_variant	mappedCROSSMAP|mappedUCSC|unmappedNCBI
8	144360654	540441	C	T	SNV	523233	Brown-Vialetto-van_Laere_syndrome_2|Inborn_genetic_diseases|not_specified	MONDO:MONDO:0013867,MedGen:C3553538,OMIM:614707,Orphanet:ORPHA572550|MeSH:D030342,MedGen:C0950123|MedGen:CN169374	criteria_provided,_multiple_submitters,_no_conflicts	Benign/Likely_benign	NC_000008.11:g.144360654C>T	SLC52A2:79581	SO:0001619|non-coding_transcript_variant,SO:0001819|synonymous_variant	mappedCROSSMAP|mappedUCSC|unmappedNCBI
8	144360677	385698	G	A	SNV	369865	Brown-Vialetto-van_Laere_syndrome_2|Inborn_genetic_diseases|not_specified|not_provided	MONDO:MONDO:0013867,MedGen:C3553538,OMIM:614707,Orphanet:ORPHA572550|MeSH:D030342,MedGen:C0950123|MedGen:CN169374|MedGen:CN517202	criteria_provided,_multiple_submitters,_no_conflicts	Benign/Likely_benign	NC_000008.11:g.144360677G>A	SLC52A2:79581	SO:0001619|non-coding_transcript_variant,SO:0001819|synonymous_variant	mappedCROSSMAP|mappedUCSC|unmappedNCBI
8	144360689	1305526	C	T	SNV	1298120	Brown-Vialetto-van_Laere_syndrome_2|not_provided	MONDO:MONDO:0013867,MedGen:C3553538,OMIM:614707,Orphanet:ORPHA572550|MedGen:CN517202	criteria_provided,_multiple_submitters,_no_conflicts	Uncertain_significance	NC_000008.11:g.144360689C>T	SLC52A2:79581	SO:0001619|non-coding_transcript_variant,SO:0001819|synonymous_variant	mappedCROSSMAP|mappedUCSC|unmappedNCBI
8	144360694	540434	C	T	SNV	523742	Brown-Vialetto-van_Laere_syndrome_2|Inborn_genetic_diseases|not_provided	MONDO:MONDO:0013867,MedGen:C3553538,OMIM:614707,Orphanet:ORPHA572550|MeSH:D030342,MedGen:C0950123|MedGen:CN517202	criteria_provided,_multiple_submitters,_no_conflicts	Uncertain_significance	NC_000008.11:g.144360694C>T	SLC52A2:79581	SO:0001583|missense_variant,SO:0001619|non-coding_transcript_variant	mappedCROSSMAP|mappedUCSC|unmappedNCBI
8	144360701	385749	G	A	SNV	370186	Brown-Vialetto-van_Laere_syndrome_2|Inborn_genetic_diseases|not_provided	MONDO:MONDO:0013867,MedGen:C3553538,OMIM:614707,Orphanet:ORPHA572550|MeSH:D030342,MedGen:C0950123|MedGen:CN517202	criteria_provided,_multiple_submitters,_no_conflicts	Likely_benign	NC_000008.11:g.144360701G>A	SLC52A2:79581	SO:0001619|non-coding_transcript_variant,SO:0001819|synonymous_variant	mappedCROSSMAP|mappedUCSC|unmappedNCBI
8	144360837	1371489	C	G	SNV	1449927	Brown-Vialetto-van_Laere_syndrome_2|Inborn_genetic_diseases	MONDO:MONDO:0013867,MedGen:C3553538,OMIM:614707,Orphanet:ORPHA572550|MeSH:D030342,MedGen:C0950123	criteria_provided,_multiple_submitters,_no_conflicts	Uncertain_significance	NC_000008.11:g.144360837C>G	SLC52A2:79581	SO:0001583|missense_variant,SO:0001619|non-coding_transcript_variant	mappedCROSSMAP|mappedUCSC|unmappedNCBI
8	144360840	665859	A	G	SNV	636802	Brown-Vialetto-van_Laere_syndrome_2|not_provided	MONDO:MONDO:0013867,MedGen:C3553538,OMIM:614707,Orphanet:ORPHA572550|MedGen:CN517202	criteria_provided,_multiple_submitters,_no_conflicts	Uncertain_significance	NC_000008.11:g.144360840A>G	SLC52A2:79581	SO:0001583|missense_variant,SO:0001619|non-coding_transcript_variant	mappedCROSSMAP|mappedUCSC|unmappedNCBI
8	144360870	1514236	A	G	SNV	1492050	Brown-Vialetto-van_Laere_syndrome_2|Inborn_genetic_diseases	MONDO:MONDO:0013867,MedGen:C3553538,OMIM:614707,Orphanet:ORPHA572550|MeSH:D030342,MedGen:C0950123	criteria_provided,_multiple_submitters,_no_conflicts	Uncertain_significance	NC_000008.11:g.144360870A>G	SLC52A2:79581	SO:0001583|missense_variant,SO:0001619|non-coding_transcript_variant	mappedCROSSMAP|mappedUCSC|unmappedNCBI
8	144360874	1094987	C	T	SNV	1075117	Brown-Vialetto-van_Laere_syndrome_2|not_provided	MONDO:MONDO:0013867,MedGen:C3553538,OMIM:614707,Orphanet:ORPHA572550|MedGen:CN517202	criteria_provided,_multiple_submitters,_no_conflicts	Likely_benign	NC_000008.11:g.144360874C>T	SLC52A2:79581	SO:0001619|non-coding_transcript_variant,SO:0001819|synonymous_variant	mappedCROSSMAP|mappedUCSC|unmappedNCBI
8	144360881	580514	C	T	SNV	562086	Brown-Vialetto-van_Laere_syndrome_2|Inborn_genetic_diseases	MONDO:MONDO:0013867,MedGen:C3553538,OMIM:614707,Orphanet:ORPHA572550|MeSH:D030342,MedGen:C0950123	criteria_provided,_multiple_submitters,_no_conflicts	Uncertain_significance	NC_000008.11:g.144360881C>T	SLC52A2:79581	SO:0001583|missense_variant,SO:0001619|non-coding_transcript_variant	mappedCROSSMAP|mappedUCSC|unmappedNCBI
8	144360886	511228	G	A	SNV	502669	Brown-Vialetto-van_Laere_syndrome_2|Inborn_genetic_diseases|not_specified|not_provided	MONDO:MONDO:0013867,MedGen:C3553538,OMIM:614707,Orphanet:ORPHA572550|MeSH:D030342,MedGen:C0950123|MedGen:CN169374|MedGen:CN517202	criteria_provided,_multiple_submitters,_no_conflicts	Likely_benign	NC_000008.11:g.144360886G>A	SLC52A2:79581	SO:0001619|non-coding_transcript_variant,SO:0001819|synonymous_variant	mappedCROSSMAP|mappedUCSC|unmappedNCBI
8	144360902	839705	G	A	SNV	834315	Brown-Vialetto-van_Laere_syndrome_2	MONDO:MONDO:0013867,MedGen:C3553538,OMIM:614707,Orphanet:ORPHA572550	criteria_provided,_multiple_submitters,_no_conflicts	Uncertain_significance	NC_000008.11:g.144360902G>A	SLC52A2:79581	SO:0001583|missense_variant,SO:0001619|non-coding_transcript_variant	mappedCROSSMAP|mappedUCSC|unmappedNCBI
8	144360922	383350	C	T	SNV	371722	Brown-Vialetto-van_Laere_syndrome_2|not_specified	MONDO:MONDO:0013867,MedGen:C3553538,OMIM:614707,Orphanet:ORPHA572550|MedGen:CN169374	criteria_provided,_multiple_submitters,_no_conflicts	Benign/Likely_benign	NC_000008.11:g.144360922C>T	SLC52A2:79581	SO:0001619|non-coding_transcript_variant,SO:0001819|synonymous_variant	mappedCROSSMAP|mappedUCSC|unmappedNCBI
8	144360953	373220	C	T	SNV	359726	Brown-Vialetto-van_Laere_syndrome_2|not_specified	MONDO:MONDO:0013867,MedGen:C3553538,OMIM:614707,Orphanet:ORPHA572550|MedGen:CN169374	criteria_provided,_multiple_submitters,_no_conflicts	Uncertain_significance	NC_000008.11:g.144360953C>T	SLC52A2:79581	SO:0001583|missense_variant,SO:0001619|non-coding_transcript_variant	mappedCROSSMAP|mappedUCSC|unmappedNCBI
8	144360954	540436	C	T	SNV	523237	Brown-Vialetto-van_Laere_syndrome_2|Inborn_genetic_diseases|not_provided	MONDO:MONDO:0013867,MedGen:C3553538,OMIM:614707,Orphanet:ORPHA572550|MeSH:D030342,MedGen:C0950123|MedGen:CN517202	criteria_provided,_multiple_submitters,_no_conflicts	Uncertain_significance	NC_000008.11:g.144360954C>T	SLC52A2:79581	SO:0001583|missense_variant,SO:0001619|non-coding_transcript_variant	mappedCROSSMAP|mappedUCSC|unmappedNCBI
8	144360970	771681	C	T	SNV	700481	Brown-Vialetto-van_Laere_syndrome_2|not_specified	MONDO:MONDO:0013867,MedGen:C3553538,OMIM:614707,Orphanet:ORPHA572550|MedGen:CN169374	criteria_provided,_multiple_submitters,_no_conflicts	Likely_benign	NC_000008.11:g.144360970C>T	SLC52A2:79581	SO:0001619|non-coding_transcript_variant,SO:0001819|synonymous_variant	mappedCROSSMAP|mappedUCSC|unmappedNCBI
8	144360977	1166373	C	T	SNV	1155903	Brown-Vialetto-van_Laere_syndrome_2|Inborn_genetic_diseases	MONDO:MONDO:0013867,MedGen:C3553538,OMIM:614707,Orphanet:ORPHA572550|MeSH:D030342,MedGen:C0950123	criteria_provided,_multiple_submitters,_no_conflicts	Benign/Likely_benign	NC_000008.11:g.144360977C>T	SLC52A2:79581	SO:0001583|missense_variant,SO:0001619|non-coding_transcript_variant	mappedCROSSMAP|mappedUCSC|unmappedNCBI
8	144360981	1421639	G	A	SNV	1423055	Brown-Vialetto-van_Laere_syndrome_2|Inborn_genetic_diseases	MONDO:MONDO:0013867,MedGen:C3553538,OMIM:614707,Orphanet:ORPHA572550|MeSH:D030342,MedGen:C0950123	criteria_provided,_multiple_submitters,_no_conflicts	Uncertain_significance	NC_000008.11:g.144360981G>A	SLC52A2:79581	SO:0001583|missense_variant,SO:0001619|non-coding_transcript_variant	mappedCROSSMAP|mappedUCSC|unmappedNCBI
8	144360984	577810	G	A	SNV	562092	Brown-Vialetto-van_Laere_syndrome_2|Inborn_genetic_diseases|not_provided	MONDO:MONDO:0013867,MedGen:C3553538,OMIM:614707,Orphanet:ORPHA572550|MeSH:D030342,MedGen:C0950123|MedGen:CN517202	criteria_provided,_multiple_submitters,_no_conflicts	Uncertain_significance	NC_000008.11:g.144360984G>A	SLC52A2:79581	SO:0001583|missense_variant,SO:0001619|non-coding_transcript_variant	mappedCROSSMAP|mappedUCSC|unmappedNCBI
8	144361034	257671	C	T	SNV	253079	not_specified	MedGen:CN169374	criteria_provided,_multiple_submitters,_no_conflicts	Benign	NC_000008.11:g.144361034C>T	SLC52A2:79581	SO:0001619|non-coding_transcript_variant,SO:0001624|3_prime_UTR_variant	mappedCROSSMAP|mappedUCSC|unmappedNCBI
8	144413369	362232	T	C	SNV	308325	Hereditary_acrodermatitis_enteropathica|not_provided	MONDO:MONDO:0008713,MedGen:C0221036,OMIM:201100,Orphanet:ORPHA37,SNOMED_CT:37702000|MedGen:CN517202	criteria_provided,_multiple_submitters,_no_conflicts	Benign	NC_000008.11:g.144413369T>C	SLC39A4:55630	SO:0001582|initiatior_codon_variant,SO:0001583|missense_variant	mappedCROSSMAP|mappedUCSC|unmappedNCBI
8	144413508	985707	CTCACCTGGGCTCAG	C	Indels/dup	973656	Inborn_genetic_diseases|not_provided	MeSH:D030342,MedGen:C0950123|MedGen:CN517202	criteria_provided,_multiple_submitters,_no_conflicts	Pathogenic/Likely_pathogenic	NC_000008.11:g.144413511_144413524del	SLC39A4:55630	SO:0001575|splice_donor_variant	mappedCROSSMAP|mappedUCSC|unmappedNCBI
8	144413850	910704	C	G	SNV	899101	Hereditary_acrodermatitis_enteropathica	MONDO:MONDO:0008713,MedGen:C0221036,OMIM:201100,Orphanet:ORPHA37,SNOMED_CT:37702000	criteria_provided,_multiple_submitters,_no_conflicts	Uncertain_significance	NC_000008.11:g.144413850C>G	SLC39A4:55630	SO:0001583|missense_variant	mappedCROSSMAP|mappedUCSC|unmappedNCBI
8	144413936	1185232	G	C	SNV	1175155	Hereditary_acrodermatitis_enteropathica|not_provided	MONDO:MONDO:0008713,MedGen:C0221036,OMIM:201100,Orphanet:ORPHA37,SNOMED_CT:37702000|MedGen:CN517202	criteria_provided,_multiple_submitters,_no_conflicts	Benign	NC_000008.11:g.144413936G>C	SLC39A4:55630	SO:0001627|intron_variant	mappedCROSSMAP|mappedUCSC|unmappedNCBI
8	144414270	362239	T	C	SNV	308342	Hereditary_acrodermatitis_enteropathica|not_provided	MONDO:MONDO:0008713,MedGen:C0221036,OMIM:201100,Orphanet:ORPHA37,SNOMED_CT:37702000|MedGen:CN517202	criteria_provided,_multiple_submitters,_no_conflicts	Benign/Likely_benign	NC_000008.11:g.144414270T>C	SLC39A4:55630	SO:0001583|missense_variant	mappedCROSSMAP|mappedUCSC|unmappedNCBI
8	144414285	362240	C	T	SNV	313488	Hereditary_acrodermatitis_enteropathica|not_provided	MONDO:MONDO:0008713,MedGen:C0221036,OMIM:201100,Orphanet:ORPHA37,SNOMED_CT:37702000|MedGen:CN517202	criteria_provided,_multiple_submitters,_no_conflicts	Likely_benign	NC_000008.11:g.144414285C>T	SLC39A4:55630	SO:0001583|missense_variant	mappedCROSSMAP|mappedUCSC|unmappedNCBI
8	144414297	362241	C	.	SNV	304611	Hereditary_acrodermatitis_enteropathica|not_provided	MONDO:MONDO:0008713,MedGen:C0221036,OMIM:201100,Orphanet:ORPHA37,SNOMED_CT:37702000|MedGen:CN517202	criteria_provided,_multiple_submitters,_no_conflicts	Benign	NC_000008.11:g.144414297%3D	SLC39A4:55630	SO:0002073|no_sequence_alteration	mappedCROSSMAP|mappedUCSC|unmappedNCBI
8	144414342	362242	T	C	SNV	313380	Hereditary_acrodermatitis_enteropathica|not_specified|not_provided	MONDO:MONDO:0008713,MedGen:C0221036,OMIM:201100,Orphanet:ORPHA37,SNOMED_CT:37702000|MedGen:CN169374|MedGen:CN517202	criteria_provided,_multiple_submitters,_no_conflicts	Benign	NC_000008.11:g.144414342T>C	SLC39A4:55630	SO:0001583|missense_variant	mappedCROSSMAP|mappedUCSC|unmappedNCBI
8	144414409	362244	C	T	SNV	304614	Hereditary_acrodermatitis_enteropathica|not_provided	MONDO:MONDO:0008713,MedGen:C0221036,OMIM:201100,Orphanet:ORPHA37,SNOMED_CT:37702000|MedGen:CN517202	criteria_provided,_multiple_submitters,_no_conflicts	Likely_benign	NC_000008.11:g.144414409C>T	SLC39A4:55630	SO:0001819|synonymous_variant	mappedCROSSMAP|mappedUCSC|unmappedNCBI
8	144414753	362245	G	A	SNV	313391	Hereditary_acrodermatitis_enteropathica|not_provided	MONDO:MONDO:0008713,MedGen:C0221036,OMIM:201100,Orphanet:ORPHA37,SNOMED_CT:37702000|MedGen:CN517202	criteria_provided,_multiple_submitters,_no_conflicts	Benign/Likely_benign	NC_000008.11:g.144414753G>A	SLC39A4:55630	SO:0001819|synonymous_variant	mappedCROSSMAP|mappedUCSC|unmappedNCBI
8	144414851	362247	C	T	SNV	313491	Hereditary_acrodermatitis_enteropathica|not_provided	MONDO:MONDO:0008713,MedGen:C0221036,OMIM:201100,Orphanet:ORPHA37,SNOMED_CT:37702000|MedGen:CN517202	criteria_provided,_multiple_submitters,_no_conflicts	Benign/Likely_benign	NC_000008.11:g.144414851C>T	SLC39A4:55630	SO:0001583|missense_variant	mappedCROSSMAP|mappedUCSC|unmappedNCBI
8	144414974	362250	C	T	SNV	313492	Hereditary_acrodermatitis_enteropathica	MONDO:MONDO:0008713,MedGen:C0221036,OMIM:201100,Orphanet:ORPHA37,SNOMED_CT:37702000	criteria_provided,_multiple_submitters,_no_conflicts	Uncertain_significance	NC_000008.11:g.144414974C>T	SLC39A4:55630	SO:0001819|synonymous_variant	mappedCROSSMAP|mappedUCSC|unmappedNCBI
8	144415027	403459	G	.	SNV	390475	Hereditary_acrodermatitis_enteropathica|not_specified|not_provided	MONDO:MONDO:0008713,MedGen:C0221036,OMIM:201100,Orphanet:ORPHA37,SNOMED_CT:37702000|MedGen:CN169374|MedGen:CN517202	criteria_provided,_multiple_submitters,_no_conflicts	Benign	NC_000008.11:g.144415027%3D	SLC39A4:55630	SO:0002073|no_sequence_alteration	mappedCROSSMAP|mappedUCSC|unmappedNCBI
8	144415295	3537	G	A	SNV	18576	Hereditary_acrodermatitis_enteropathica|not_provided	MONDO:MONDO:0008713,MedGen:C0221036,OMIM:201100,Orphanet:ORPHA37,SNOMED_CT:37702000|MedGen:CN517202	criteria_provided,_multiple_submitters,_no_conflicts	Likely_pathogenic	NC_000008.11:g.144415295G>A	SLC39A4:55630	SO:0001583|missense_variant	mappedCROSSMAP|mappedUCSC|unmappedNCBI
8	144415362	362256	T	A	SNV	304623	Hereditary_acrodermatitis_enteropathica|not_provided	MONDO:MONDO:0008713,MedGen:C0221036,OMIM:201100,Orphanet:ORPHA37,SNOMED_CT:37702000|MedGen:CN517202	criteria_provided,_multiple_submitters,_no_conflicts	Benign	NC_000008.11:g.144415362T>A	SLC39A4:55630	SO:0001583|missense_variant	mappedCROSSMAP|mappedUCSC|unmappedNCBI
8	144415390	782521	C	T	SNV	711406	Hereditary_acrodermatitis_enteropathica|not_provided	MONDO:MONDO:0008713,MedGen:C0221036,OMIM:201100,Orphanet:ORPHA37,SNOMED_CT:37702000|MedGen:CN517202	criteria_provided,_multiple_submitters,_no_conflicts	Benign/Likely_benign	NC_000008.11:g.144415390C>T	SLC39A4:55630	SO:0001819|synonymous_variant	mappedCROSSMAP|mappedUCSC|unmappedNCBI
8	144415811	362257	A	.	SNV	313496	Hereditary_acrodermatitis_enteropathica|not_provided	MONDO:MONDO:0008713,MedGen:C0221036,OMIM:201100,Orphanet:ORPHA37,SNOMED_CT:37702000|MedGen:CN517202	criteria_provided,_multiple_submitters,_no_conflicts	Benign	NC_000008.11:g.144415811%3D	SLC39A4:55630	SO:0002073|no_sequence_alteration	mappedCROSSMAP|mappedUCSC|unmappedNCBI
8	144415944	362260	C	T	SNV	313509	Hereditary_acrodermatitis_enteropathica|not_specified|not_provided	MONDO:MONDO:0008713,MedGen:C0221036,OMIM:201100,Orphanet:ORPHA37,SNOMED_CT:37702000|MedGen:CN169374|MedGen:CN517202	criteria_provided,_multiple_submitters,_no_conflicts	Benign	NC_000008.11:g.144415944C>T	SLC39A4:55630	SO:0001583|missense_variant,SO:0001627|intron_variant	mappedCROSSMAP|mappedUCSC|unmappedNCBI
8	144416008	362261	G	A	SNV	313510	Hereditary_acrodermatitis_enteropathica|not_provided	MONDO:MONDO:0008713,MedGen:C0221036,OMIM:201100,Orphanet:ORPHA37,SNOMED_CT:37702000|MedGen:CN517202	criteria_provided,_multiple_submitters,_no_conflicts	Benign	NC_000008.11:g.144416008G>A	SLC39A4:55630	SO:0001819|synonymous_variant	mappedCROSSMAP|mappedUCSC|unmappedNCBI
8	144416033	362263	G	A	SNV	304631	Hereditary_acrodermatitis_enteropathica|not_specified|not_provided	MONDO:MONDO:0008713,MedGen:C0221036,OMIM:201100,Orphanet:ORPHA37,SNOMED_CT:37702000|MedGen:CN169374|MedGen:CN517202	criteria_provided,_multiple_submitters,_no_conflicts	Benign/Likely_benign	NC_000008.11:g.144416033G>A	SLC39A4:55630	SO:0001583|missense_variant,SO:0001627|intron_variant	mappedCROSSMAP|mappedUCSC|unmappedNCBI
8	144416180	1185276	T	G	SNV	1175156	Hereditary_acrodermatitis_enteropathica|not_provided	MONDO:MONDO:0008713,MedGen:C0221036,OMIM:201100,Orphanet:ORPHA37,SNOMED_CT:37702000|MedGen:CN517202	criteria_provided,_multiple_submitters,_no_conflicts	Benign	NC_000008.11:g.144416180T>G	SLC39A4:55630	SO:0001583|missense_variant,SO:0001627|intron_variant	mappedCROSSMAP|mappedUCSC|unmappedNCBI
8	144416593	362264	G	T	SNV	313511	Hereditary_acrodermatitis_enteropathica|not_provided	MONDO:MONDO:0008713,MedGen:C0221036,OMIM:201100,Orphanet:ORPHA37,SNOMED_CT:37702000|MedGen:CN517202	criteria_provided,_multiple_submitters,_no_conflicts	Benign	NC_000008.11:g.144416593G>T	SLC39A4:55630	SO:0001627|intron_variant	mappedCROSSMAP|mappedUCSC|unmappedNCBI
8	144416618	362265	C	T	SNV	313409	Hereditary_acrodermatitis_enteropathica|not_specified|not_provided	MONDO:MONDO:0008713,MedGen:C0221036,OMIM:201100,Orphanet:ORPHA37,SNOMED_CT:37702000|MedGen:CN169374|MedGen:CN517202	criteria_provided,_multiple_submitters,_no_conflicts	Benign	NC_000008.11:g.144416618C>T	SLC39A4:55630	SO:0001583|missense_variant	mappedCROSSMAP|mappedUCSC|unmappedNCBI
8	144416727	362267	C	G	SNV	313527	Hereditary_acrodermatitis_enteropathica|not_provided	MONDO:MONDO:0008713,MedGen:C0221036,OMIM:201100,Orphanet:ORPHA37,SNOMED_CT:37702000|MedGen:CN517202	criteria_provided,_multiple_submitters,_no_conflicts	Benign/Likely_benign	NC_000008.11:g.144416727C>G	SLC39A4:55630	SO:0001819|synonymous_variant	mappedCROSSMAP|mappedUCSC|unmappedNCBI
8	144416810	362269	A	C	SNV	313533	Hereditary_acrodermatitis_enteropathica	MONDO:MONDO:0008713,MedGen:C0221036,OMIM:201100,Orphanet:ORPHA37,SNOMED_CT:37702000	criteria_provided,_multiple_submitters,_no_conflicts	Benign	NC_000008.11:g.144416810A>C	SLC39A4:55630	SO:0001623|5_prime_UTR_variant	mappedCROSSMAP|mappedUCSC|unmappedNCBI
9	133351795	912544	A	G	SNV	903332	Leigh_syndrome|not_provided	MONDO:MONDO:0009723,MedGen:C0023264,OMIM:256000,Orphanet:ORPHA506,SNOMED_CT:29570005|MedGen:CN517202	criteria_provided,_multiple_submitters,_no_conflicts	Benign	NC_000009.12:g.133351795A>G	SURF1:6834	SO:0001624|3_prime_UTR_variant	mappedCROSSMAP|mappedUCSC|unmappedNCBI
9	133351916	506789	C	G	SNV	502630	Leigh_syndrome|not_specified	MONDO:MONDO:0009723,MedGen:C0023264,OMIM:256000,Orphanet:ORPHA506,SNOMED_CT:29570005|MedGen:CN169374	criteria_provided,_multiple_submitters,_no_conflicts	Likely_benign	NC_000009.12:g.133351916C>G	SURF1:6834	SO:0001819|synonymous_variant	mappedCROSSMAP|mappedUCSC|unmappedNCBI
9	133351918	496204	CA	C	Indels/dup	487410	Leigh_syndrome|not_provided	MONDO:MONDO:0009723,MedGen:C0023264,OMIM:256000,Orphanet:ORPHA506,SNOMED_CT:29570005|MedGen:CN517202	criteria_provided,_multiple_submitters,_no_conflicts	Uncertain_significance	NC_000009.12:g.133351919del	SURF1:6834	SO:0001589|frameshift_variant	mappedCROSSMAP|mappedUCSC|unmappedNCBI
9	133351923	526791	G	C	SNV	524240	Leigh_syndrome	MONDO:MONDO:0009723,MedGen:C0023264,OMIM:256000,Orphanet:ORPHA506,SNOMED_CT:29570005	criteria_provided,_multiple_submitters,_no_conflicts	Uncertain_significance	NC_000009.12:g.133351923G>C	SURF1:6834	SO:0001583|missense_variant	mappedCROSSMAP|mappedUCSC|unmappedNCBI
9	133351933	379683	G	A	SNV	369985	Leigh_syndrome|not_specified|not_provided	MONDO:MONDO:0009723,MedGen:C0023264,OMIM:256000,Orphanet:ORPHA506,SNOMED_CT:29570005|MedGen:CN169374|MedGen:CN517202	criteria_provided,_multiple_submitters,_no_conflicts	Benign/Likely_benign	NC_000009.12:g.133351933G>A	SURF1:6834	SO:0001583|missense_variant	mappedCROSSMAP|mappedUCSC|unmappedNCBI
9	133351937	456667	G	A	SNV	459153	Leigh_syndrome|not_provided	MONDO:MONDO:0009723,MedGen:C0023264,OMIM:256000,Orphanet:ORPHA506,SNOMED_CT:29570005|MedGen:CN517202	criteria_provided,_multiple_submitters,_no_conflicts	Likely_benign	NC_000009.12:g.133351937G>A	SURF1:6834	SO:0001819|synonymous_variant	mappedCROSSMAP|mappedUCSC|unmappedNCBI
9	133351945	520829	T	TA	Indels/dup	511813	Cytochrome-c_oxidase_deficiency_disease|Inborn_genetic_diseases	MONDO:MONDO:0009068,MedGen:C5435656,OMIM:220110,Orphanet:ORPHA254905,SNOMED_CT:67434000|MeSH:D030342,MedGen:C0950123	criteria_provided,_multiple_submitters,_no_conflicts	Pathogenic	NC_000009.12:g.133351948dup	SURF1:6834	SO:0001587|nonsense	mappedCROSSMAP|mappedUCSC|unmappedNCBI
9	133351969	12770	CAG	C	Indels/dup	27809	See_cases|Cerebellar_ataxia|Dysarthria|Muscle_weakness|Abnormal_pyramidal_sign|Cytochrome-c_oxidase_deficiency_disease|Leigh_syndrome|Charcot-Marie-Tooth_disease_type_4K|Inborn_genetic_diseases|Leigh_syndrome_due_to_mitochondrial_complex_IV_deficiency|not_provided	.|Human_Phenotype_Ontology:HP:0001251,Human_Phenotype_Ontology:HP:0001253,Human_Phenotype_Ontology:HP:0002513,Human_Phenotype_Ontology:HP:0007050,Human_Phenotype_Ontology:HP:0007157,MONDO:MONDO:0000437,MedGen:C0007758,Orphanet:ORPHA102002,SNOMED_CT:85102008|Human_Phenotype_Ontology:HP:0001260,Human_Phenotype_Ontology:HP:0002327,MedGen:C0013362|Human_Phenotype_Ontology:HP:0001324,Human_Phenotype_O…	criteria_provided,_multiple_submitters,_no_conflicts	Pathogenic	NC_000009.12:g.133351970AG[2]	SURF1:6834	SO:0001589|frameshift_variant	mappedCROSSMAP|mappedUCSC|unmappedNCBI
9	133351980	912547	T	C	SNV	901323	Leigh_syndrome	MONDO:MONDO:0009723,MedGen:C0023264,OMIM:256000,Orphanet:ORPHA506,SNOMED_CT:29570005	criteria_provided,_multiple_submitters,_no_conflicts	Uncertain_significance	NC_000009.12:g.133351980T>C	SURF1:6834	SO:0001583|missense_variant	mappedCROSSMAP|mappedUCSC|unmappedNCBI
9	133351995	380351	A	G	SNV	370511	Leigh_syndrome|not_provided	MONDO:MONDO:0009723,MedGen:C0023264,OMIM:256000,Orphanet:ORPHA506,SNOMED_CT:29570005|MedGen:CN517202	criteria_provided,_multiple_submitters,_no_conflicts	Benign	NC_000009.12:g.133351995A>G	SURF1:6834	SO:0001627|intron_variant	mappedCROSSMAP|mappedUCSC|unmappedNCBI
9	133352048	388881	G	A	SNV	369988	Leigh_syndrome|not_provided	MONDO:MONDO:0009723,MedGen:C0023264,OMIM:256000,Orphanet:ORPHA506,SNOMED_CT:29570005|MedGen:CN517202	criteria_provided,_multiple_submitters,_no_conflicts	Likely_benign	NC_000009.12:g.133352048G>A	SURF1:6834	SO:0001627|intron_variant	mappedCROSSMAP|mappedUCSC|unmappedNCBI
9	133352060	599351	C	T	SNV	590645	Cytochrome-c_oxidase_deficiency_disease|Leigh_syndrome|not_specified|not_provided	MONDO:MONDO:0009068,MedGen:C5435656,OMIM:220110,Orphanet:ORPHA254905,SNOMED_CT:67434000|MONDO:MONDO:0009723,MedGen:C0023264,OMIM:256000,Orphanet:ORPHA506,SNOMED_CT:29570005|MedGen:CN169374|MedGen:CN517202	criteria_provided,_multiple_submitters,_no_conflicts	Pathogenic	NC_000009.12:g.133352060C>T	SURF1:6834	SO:0001575|splice_donor_variant	mappedCROSSMAP|mappedUCSC|unmappedNCBI
9	133352068	521139	C	T	SNV	511814	Leigh_syndrome|Inborn_genetic_diseases	MONDO:MONDO:0009723,MedGen:C0023264,OMIM:256000,Orphanet:ORPHA506,SNOMED_CT:29570005|MeSH:D030342,MedGen:C0950123	criteria_provided,_multiple_submitters,_no_conflicts	Uncertain_significance	NC_000009.12:g.133352068C>T	SURF1:6834	SO:0001583|missense_variant	mappedCROSSMAP|mappedUCSC|unmappedNCBI
9	133352087	1584475	G	A	SNV	1592112	Leigh_syndrome|not_provided	MONDO:MONDO:0009723,MedGen:C0023264,OMIM:256000,Orphanet:ORPHA506,SNOMED_CT:29570005|MedGen:CN517202	criteria_provided,_multiple_submitters,_no_conflicts	Likely_benign	NC_000009.12:g.133352087G>A	SURF1:6834	SO:0001819|synonymous_variant	mappedCROSSMAP|mappedUCSC|unmappedNCBI
9	133352100	215238	ACT	A	Indels/dup	211358	Cytochrome-c_oxidase_deficiency_disease|Leigh_syndrome|Charcot-Marie-Tooth_disease_type_4K|not_provided	MONDO:MONDO:0009068,MedGen:C5435656,OMIM:220110,Orphanet:ORPHA254905,SNOMED_CT:67434000|MONDO:MONDO:0009723,MedGen:C0023264,OMIM:256000,Orphanet:ORPHA506,SNOMED_CT:29570005|MONDO:MONDO:0014733,MedGen:C4225246,OMIM:616684,Orphanet:ORPHA391351|MedGen:CN517202	criteria_provided,_multiple_submitters,_no_conflicts	Pathogenic	NC_000009.12:g.133352101CT[1]	SURF1:6834	SO:0001589|frameshift_variant	mappedCROSSMAP|mappedUCSC|unmappedNCBI
9	133352134	372717	CTG	C	Indels/dup	359786	Cytochrome-c_oxidase_deficiency_disease|Leigh_syndrome|Charcot-Marie-Tooth_disease_type_4K|not_provided	MONDO:MONDO:0009068,MedGen:C5435656,OMIM:220110,Orphanet:ORPHA254905,SNOMED_CT:67434000|MONDO:MONDO:0009723,MedGen:C0023264,OMIM:256000,Orphanet:ORPHA506,SNOMED_CT:29570005|MONDO:MONDO:0014733,MedGen:C4225246,OMIM:616684,Orphanet:ORPHA391351|MedGen:CN517202	criteria_provided,_multiple_submitters,_no_conflicts	Pathogenic	NC_000009.12:g.133352135TG[1]	SURF1:6834	SO:0001589|frameshift_variant	mappedCROSSMAP|mappedUCSC|unmappedNCBI
9	133352138	365526	GCT	G	Indels/dup	307288	Leigh_syndrome	MONDO:MONDO:0009723,MedGen:C0023264,OMIM:256000,Orphanet:ORPHA506,SNOMED_CT:29570005	criteria_provided,_multiple_submitters,_no_conflicts	Pathogenic/Likely_pathogenic	NC_000009.12:g.133352139CT[2]	SURF1:6834	SO:0001589|frameshift_variant	mappedCROSSMAP|mappedUCSC|unmappedNCBI
9	133352143	488613	C	G	SNV	481481	Leigh_syndrome	MONDO:MONDO:0009723,MedGen:C0023264,OMIM:256000,Orphanet:ORPHA506,SNOMED_CT:29570005	criteria_provided,_multiple_submitters,_no_conflicts	Pathogenic/Likely_pathogenic	NC_000009.12:g.133352143C>G	SURF1:6834	SO:0001574|splice_acceptor_variant	mappedCROSSMAP|mappedUCSC|unmappedNCBI
9	133352440	139376	A	G	SNV	143079	Leigh_syndrome|not_specified|not_provided	MONDO:MONDO:0009723,MedGen:C0023264,OMIM:256000,Orphanet:ORPHA506,SNOMED_CT:29570005|MedGen:CN169374|MedGen:CN517202	criteria_provided,_multiple_submitters,_no_conflicts	Benign	NC_000009.12:g.133352440A>G	SURF1:6834	SO:0001627|intron_variant	mappedCROSSMAP|mappedUCSC|unmappedNCBI
9	133352441	373217	C	T	SNV	359794	Cerebellar_ataxia|Dysarthria|Muscle_weakness|Abnormal_pyramidal_sign|Cytochrome-c_oxidase_deficiency_disease|not_provided	Human_Phenotype_Ontology:HP:0001251,Human_Phenotype_Ontology:HP:0001253,Human_Phenotype_Ontology:HP:0002513,Human_Phenotype_Ontology:HP:0007050,Human_Phenotype_Ontology:HP:0007157,MONDO:MONDO:0000437,MedGen:C0007758,Orphanet:ORPHA102002,SNOMED_CT:85102008|Human_Phenotype_Ontology:HP:0001260,Human_Phenotype_Ontology:HP:0002327,MedGen:C0013362|Human_Phenotype_Ontology:HP:0001324,Human_Phenotype_Ont…	criteria_provided,_multiple_submitters,_no_conflicts	Likely_pathogenic	NC_000009.12:g.133352441C>T	SURF1:6834	SO:0001627|intron_variant	mappedCROSSMAP|mappedUCSC|unmappedNCBI
9	133352442	489355	G	A	SNV	481845	Leigh_syndrome|not_provided	MONDO:MONDO:0009723,MedGen:C0023264,OMIM:256000,Orphanet:ORPHA506,SNOMED_CT:29570005|MedGen:CN517202	criteria_provided,_multiple_submitters,_no_conflicts	Uncertain_significance	NC_000009.12:g.133352442G>A	SURF1:6834	SO:0001627|intron_variant	mappedCROSSMAP|mappedUCSC|unmappedNCBI
9	133352446	12762	G	A	SNV	27801	Cytochrome-c_oxidase_deficiency_disease|Leigh_syndrome|not_provided	MONDO:MONDO:0009068,MedGen:C5435656,OMIM:220110,Orphanet:ORPHA254905,SNOMED_CT:67434000|MONDO:MONDO:0009723,MedGen:C0023264,OMIM:256000,Orphanet:ORPHA506,SNOMED_CT:29570005|MedGen:CN517202	criteria_provided,_multiple_submitters,_no_conflicts	Pathogenic	NC_000009.12:g.133352446G>A	SURF1:6834	SO:0001587|nonsense	mappedCROSSMAP|mappedUCSC|unmappedNCBI
9	133352461	526792	T	C	SNV	524880	Leigh_syndrome	MONDO:MONDO:0009723,MedGen:C0023264,OMIM:256000,Orphanet:ORPHA506,SNOMED_CT:29570005	criteria_provided,_multiple_submitters,_no_conflicts	Uncertain_significance	NC_000009.12:g.133352461T>C	SURF1:6834	SO:0001583|missense_variant	mappedCROSSMAP|mappedUCSC|unmappedNCBI
9	133352509	280010	G	A	SNV	264486	Leigh_syndrome|not_provided	MONDO:MONDO:0009723,MedGen:C0023264,OMIM:256000,Orphanet:ORPHA506,SNOMED_CT:29570005|MedGen:CN517202	criteria_provided,_multiple_submitters,_no_conflicts	Pathogenic	NC_000009.12:g.133352509G>A	SURF1:6834	SO:0001587|nonsense	mappedCROSSMAP|mappedUCSC|unmappedNCBI
9	133352540	388763	C	T	SNV	369999	Leigh_syndrome|not_specified	MONDO:MONDO:0009723,MedGen:C0023264,OMIM:256000,Orphanet:ORPHA506,SNOMED_CT:29570005|MedGen:CN169374	criteria_provided,_multiple_submitters,_no_conflicts	Likely_benign	NC_000009.12:g.133352540C>T	SURF1:6834	SO:0001819|synonymous_variant	mappedCROSSMAP|mappedUCSC|unmappedNCBI
9	133352554	365527	G	C	SNV	311516	Leigh_syndrome	MONDO:MONDO:0009723,MedGen:C0023264,OMIM:256000,Orphanet:ORPHA506,SNOMED_CT:29570005	criteria_provided,_multiple_submitters,_no_conflicts	Uncertain_significance	NC_000009.12:g.133352554G>C	SURF1:6834	SO:0001583|missense_variant	mappedCROSSMAP|mappedUCSC|unmappedNCBI
9	133352564	496203	TTC	T	Indels/dup	487251	Leigh_syndrome	MONDO:MONDO:0009723,MedGen:C0023264,OMIM:256000,Orphanet:ORPHA506,SNOMED_CT:29570005	criteria_provided,_multiple_submitters,_no_conflicts	Pathogenic/Likely_pathogenic	NC_000009.12:g.133352566_133352567del	SURF1:6834	SO:0001589|frameshift_variant	mappedCROSSMAP|mappedUCSC|unmappedNCBI
9	133352696	243077	G	A	SNV	244160	Leigh_syndrome|not_provided	MONDO:MONDO:0009723,MedGen:C0023264,OMIM:256000,Orphanet:ORPHA506,SNOMED_CT:29570005|MedGen:CN517202	criteria_provided,_multiple_submitters,_no_conflicts	Pathogenic/Likely_pathogenic	NC_000009.12:g.133352696G>A	SURF1:6834	SO:0001587|nonsense	mappedCROSSMAP|mappedUCSC|unmappedNCBI
9	133352707	419973	C	CGCAG	Indels/dup	407585	Cytochrome-c_oxidase_deficiency_disease|Leigh_syndrome|not_provided	MONDO:MONDO:0009068,MedGen:C5435656,OMIM:220110,Orphanet:ORPHA254905,SNOMED_CT:67434000|MONDO:MONDO:0009723,MedGen:C0023264,OMIM:256000,Orphanet:ORPHA506,SNOMED_CT:29570005|MedGen:CN517202	criteria_provided,_multiple_submitters,_no_conflicts	Pathogenic/Likely_pathogenic	NC_000009.12:g.133352708_133352709insCAGG	SURF1:6834	SO:0001589|frameshift_variant	mappedCROSSMAP|mappedUCSC|unmappedNCBI
9	133352707	1329011	C	T	SNV	1319698	Cytochrome-c_oxidase_deficiency_disease|Leigh_syndrome	MONDO:MONDO:0009068,MedGen:C5435656,OMIM:220110,Orphanet:ORPHA254905,SNOMED_CT:67434000|MONDO:MONDO:0009723,MedGen:C0023264,OMIM:256000,Orphanet:ORPHA506,SNOMED_CT:29570005	criteria_provided,_multiple_submitters,_no_conflicts	Pathogenic/Likely_pathogenic	NC_000009.12:g.133352707C>T	SURF1:6834	SO:0001583|missense_variant	mappedCROSSMAP|mappedUCSC|unmappedNCBI
9	133352708	215235	G	A	SNV	211361	Leigh_syndrome|Charcot-Marie-Tooth_disease_type_4K|not_provided	MONDO:MONDO:0009723,MedGen:C0023264,OMIM:256000,Orphanet:ORPHA506,SNOMED_CT:29570005|MONDO:MONDO:0014733,MedGen:C4225246,OMIM:616684,Orphanet:ORPHA391351|MedGen:CN517202	criteria_provided,_multiple_submitters,_no_conflicts	Pathogenic	NC_000009.12:g.133352708G>A	SURF1:6834	SO:0001583|missense_variant	mappedCROSSMAP|mappedUCSC|unmappedNCBI
9	133352709	139374	G	C	SNV	143077	Leigh_syndrome|not_specified|not_provided	MONDO:MONDO:0009723,MedGen:C0023264,OMIM:256000,Orphanet:ORPHA506,SNOMED_CT:29570005|MedGen:CN169374|MedGen:CN517202	criteria_provided,_multiple_submitters,_no_conflicts	Benign/Likely_benign	NC_000009.12:g.133352709G>C	SURF1:6834	SO:0001819|synonymous_variant	mappedCROSSMAP|mappedUCSC|unmappedNCBI
9	133352725	847821	TTC	T	Indels/dup	835735	Leigh_syndrome|not_provided	MONDO:MONDO:0009723,MedGen:C0023264,OMIM:256000,Orphanet:ORPHA506,SNOMED_CT:29570005|MedGen:CN517202	criteria_provided,_multiple_submitters,_no_conflicts	Pathogenic	NC_000009.12:g.133352727_133352728del	SURF1:6834	SO:0001589|frameshift_variant	mappedCROSSMAP|mappedUCSC|unmappedNCBI
9	133352739	215225	G	A	SNV	211363	Leigh_syndrome|not_specified|not_provided	MONDO:MONDO:0009723,MedGen:C0023264,OMIM:256000,Orphanet:ORPHA506,SNOMED_CT:29570005|MedGen:CN169374|MedGen:CN517202	criteria_provided,_multiple_submitters,_no_conflicts	Benign/Likely_benign	NC_000009.12:g.133352739G>A	SURF1:6834	SO:0001819|synonymous_variant	mappedCROSSMAP|mappedUCSC|unmappedNCBI
9	133352746	372719	CTATT	C	Indels/dup	359910	Leigh_syndrome|not_provided	MONDO:MONDO:0009723,MedGen:C0023264,OMIM:256000,Orphanet:ORPHA506,SNOMED_CT:29570005|MedGen:CN517202	criteria_provided,_multiple_submitters,_no_conflicts	Pathogenic	NC_000009.12:g.133352749_133352752del	SURF1:6834	SO:0001589|frameshift_variant	mappedCROSSMAP|mappedUCSC|unmappedNCBI
9	133352768	633010	T	C	SNV	621785	Leigh_syndrome|not_specified|not_provided	MONDO:MONDO:0009723,MedGen:C0023264,OMIM:256000,Orphanet:ORPHA506,SNOMED_CT:29570005|MedGen:CN169374|MedGen:CN517202	criteria_provided,_multiple_submitters,_no_conflicts	Pathogenic	NC_000009.12:g.133352768T>C	SURF1:6834	SO:0001574|splice_acceptor_variant	mappedCROSSMAP|mappedUCSC|unmappedNCBI
9	133352777	1220015	G	A	SNV	1209992	Leigh_syndrome|not_provided	MONDO:MONDO:0009723,MedGen:C0023264,OMIM:256000,Orphanet:ORPHA506,SNOMED_CT:29570005|MedGen:CN517202	criteria_provided,_multiple_submitters,_no_conflicts	Likely_benign	NC_000009.12:g.133352777G>A	SURF1:6834	SO:0001627|intron_variant	mappedCROSSMAP|mappedUCSC|unmappedNCBI
9	133353817	390428	G	A	SNV	370515	Leigh_syndrome|not_specified	MONDO:MONDO:0009723,MedGen:C0023264,OMIM:256000,Orphanet:ORPHA506,SNOMED_CT:29570005|MedGen:CN169374	criteria_provided,_multiple_submitters,_no_conflicts	Likely_benign	NC_000009.12:g.133353817G>A	SURF1:6834	SO:0001819|synonymous_variant	mappedCROSSMAP|mappedUCSC|unmappedNCBI
9	133353855	215233	G	A	SNV	211364	Leigh_syndrome|not_provided	MONDO:MONDO:0009723,MedGen:C0023264,OMIM:256000,Orphanet:ORPHA506,SNOMED_CT:29570005|MedGen:CN517202	criteria_provided,_multiple_submitters,_no_conflicts	Uncertain_significance	NC_000009.12:g.133353855G>A	SURF1:6834	SO:0001583|missense_variant	mappedCROSSMAP|mappedUCSC|unmappedNCBI
9	133353895	1182215	CCT	C	Indels/dup	1171930	Leigh_syndrome|not_provided	MONDO:MONDO:0009723,MedGen:C0023264,OMIM:256000,Orphanet:ORPHA506,SNOMED_CT:29570005|MedGen:CN517202	criteria_provided,_multiple_submitters,_no_conflicts	Pathogenic	NC_000009.12:g.133353896_133353897del	SURF1:6834	SO:0001589|frameshift_variant	mappedCROSSMAP|mappedUCSC|unmappedNCBI
9	133353914	235744	T	G	SNV	237424	Leigh_syndrome|not_provided	MONDO:MONDO:0009723,MedGen:C0023264,OMIM:256000,Orphanet:ORPHA506,SNOMED_CT:29570005|MedGen:CN517202	criteria_provided,_multiple_submitters,_no_conflicts	Uncertain_significance	NC_000009.12:g.133353914T>G	SURF1:6834	SO:0001583|missense_variant	mappedCROSSMAP|mappedUCSC|unmappedNCBI
9	133353936	914559	T	C	SNV	901329	Leigh_syndrome	MONDO:MONDO:0009723,MedGen:C0023264,OMIM:256000,Orphanet:ORPHA506,SNOMED_CT:29570005	criteria_provided,_multiple_submitters,_no_conflicts	Uncertain_significance	NC_000009.12:g.133353936T>C	SURF1:6834	SO:0001582|initiatior_codon_variant,SO:0001583|missense_variant	mappedCROSSMAP|mappedUCSC|unmappedNCBI
9	133354639	669580	G	T	SNV	663347	Leigh_syndrome|not_provided	MONDO:MONDO:0009723,MedGen:C0023264,OMIM:256000,Orphanet:ORPHA506,SNOMED_CT:29570005|MedGen:CN517202	criteria_provided,_multiple_submitters,_no_conflicts	Likely_benign	NC_000009.12:g.133354639G>T	SURF1:6834	SO:0001627|intron_variant	mappedCROSSMAP|mappedUCSC|unmappedNCBI
9	133354660	215231	C	T	SNV	211367	Leigh_syndrome|not_provided	MONDO:MONDO:0009723,MedGen:C0023264,OMIM:256000,Orphanet:ORPHA506,SNOMED_CT:29570005|MedGen:CN517202	criteria_provided,_multiple_submitters,_no_conflicts	Uncertain_significance	NC_000009.12:g.133354660C>T	SURF1:6834	SO:0001583|missense_variant,SO:0001623|5_prime_UTR_variant	mappedCROSSMAP|mappedUCSC|unmappedNCBI
9	133354661	215237	GGCTGGCAGA	AT	Indels/dup	211368	Cytochrome-c_oxidase_deficiency_disease|Leigh_syndrome|Charcot-Marie-Tooth_disease_type_4K|not_provided	MONDO:MONDO:0009068,MedGen:C5435656,OMIM:220110,Orphanet:ORPHA254905,SNOMED_CT:67434000|MONDO:MONDO:0009723,MedGen:C0023264,OMIM:256000,Orphanet:ORPHA506,SNOMED_CT:29570005|MONDO:MONDO:0014733,MedGen:C4225246,OMIM:616684,Orphanet:ORPHA391351|MedGen:CN517202	criteria_provided,_multiple_submitters,_no_conflicts	Pathogenic	NC_000009.12:g.133354661_133354670delinsAT	SURF1:6834	SO:0001589|frameshift_variant,SO:0001623|5_prime_UTR_variant	mappedCROSSMAP|mappedUCSC|unmappedNCBI
9	133354670	444787	A	AT	Indels/dup	438427	Charcot-Marie-Tooth_disease_type_4K|not_provided	MONDO:MONDO:0014733,MedGen:C4225246,OMIM:616684,Orphanet:ORPHA391351|MedGen:CN517202	criteria_provided,_multiple_submitters,_no_conflicts	Likely_pathogenic	NC_000009.12:g.133354670_133354671insT	SURF1:6834	SO:0001589|frameshift_variant,SO:0001623|5_prime_UTR_variant	mappedCROSSMAP|mappedUCSC|unmappedNCBI
9	133354702	139373	A	G	SNV	143076	Leigh_syndrome|not_specified|not_provided	MONDO:MONDO:0009723,MedGen:C0023264,OMIM:256000,Orphanet:ORPHA506,SNOMED_CT:29570005|MedGen:CN169374|MedGen:CN517202	criteria_provided,_multiple_submitters,_no_conflicts	Benign/Likely_benign	NC_000009.12:g.133354702A>G	SURF1:6834	SO:0001819|synonymous_variant,SO:0001623|5_prime_UTR_variant	mappedCROSSMAP|mappedUCSC|unmappedNCBI
9	133354713	381516	A	G	SNV	370799	Leigh_syndrome|not_provided	MONDO:MONDO:0009723,MedGen:C0023264,OMIM:256000,Orphanet:ORPHA506,SNOMED_CT:29570005|MedGen:CN517202	criteria_provided,_multiple_submitters,_no_conflicts	Likely_pathogenic	NC_000009.12:g.133354713A>G	SURF1:6834	SO:0001583|missense_variant,SO:0001623|5_prime_UTR_variant	mappedCROSSMAP|mappedUCSC|unmappedNCBI
9	133354748	388762	T	G	SNV	372426	Leigh_syndrome|not_specified|not_provided	MONDO:MONDO:0009723,MedGen:C0023264,OMIM:256000,Orphanet:ORPHA506,SNOMED_CT:29570005|MedGen:CN169374|MedGen:CN517202	criteria_provided,_multiple_submitters,_no_conflicts	Likely_benign	NC_000009.12:g.133354748T>G	SURF1:6834	SO:0001627|intron_variant	mappedCROSSMAP|mappedUCSC|unmappedNCBI
9	133354815	378695	G	A	SNV	370516	Leigh_syndrome|not_specified	MONDO:MONDO:0009723,MedGen:C0023264,OMIM:256000,Orphanet:ORPHA506,SNOMED_CT:29570005|MedGen:CN169374	criteria_provided,_multiple_submitters,_no_conflicts	Benign/Likely_benign	NC_000009.12:g.133354815G>A	SURF1:6834	SO:0001627|intron_variant	mappedCROSSMAP|mappedUCSC|unmappedNCBI
9	133354823	379506	C	A	SNV	370005	Leigh_syndrome|not_provided	MONDO:MONDO:0009723,MedGen:C0023264,OMIM:256000,Orphanet:ORPHA506,SNOMED_CT:29570005|MedGen:CN517202	criteria_provided,_multiple_submitters,_no_conflicts	Pathogenic	NC_000009.12:g.133354823C>A	SURF1:6834	SO:0001575|splice_donor_variant	mappedCROSSMAP|mappedUCSC|unmappedNCBI
9	133354879	580531	A	C	SNV	562949	Leigh_syndrome	MONDO:MONDO:0009723,MedGen:C0023264,OMIM:256000,Orphanet:ORPHA506,SNOMED_CT:29570005	criteria_provided,_multiple_submitters,_no_conflicts	Uncertain_significance	NC_000009.12:g.133354879A>C	SURF1:6834	SO:0001583|missense_variant,SO:0001623|5_prime_UTR_variant	mappedCROSSMAP|mappedUCSC|unmappedNCBI
9	133354897	139372	G	C	SNV	143075	Leigh_syndrome|not_specified|not_provided	MONDO:MONDO:0009723,MedGen:C0023264,OMIM:256000,Orphanet:ORPHA506,SNOMED_CT:29570005|MedGen:CN169374|MedGen:CN517202	criteria_provided,_multiple_submitters,_no_conflicts	Benign/Likely_benign	NC_000009.12:g.133354897G>C	SURF1:6834	SO:0001583|missense_variant,SO:0001623|5_prime_UTR_variant	mappedCROSSMAP|mappedUCSC|unmappedNCBI
9	133354956	515899	C	T	SNV	502634	Leigh_syndrome|not_provided	MONDO:MONDO:0009723,MedGen:C0023264,OMIM:256000,Orphanet:ORPHA506,SNOMED_CT:29570005|MedGen:CN517202	criteria_provided,_multiple_submitters,_no_conflicts	Likely_benign	NC_000009.12:g.133354956C>T	SURF1:6834	SO:0001819|synonymous_variant,SO:0001623|5_prime_UTR_variant	mappedCROSSMAP|mappedUCSC|unmappedNCBI
9	133354976	391666	C	T	SNV	370007	Leigh_syndrome|not_specified	MONDO:MONDO:0009723,MedGen:C0023264,OMIM:256000,Orphanet:ORPHA506,SNOMED_CT:29570005|MedGen:CN169374	criteria_provided,_multiple_submitters,_no_conflicts	Likely_benign	NC_000009.12:g.133354976C>T	SURF1:6834	SO:0001627|intron_variant	mappedCROSSMAP|mappedUCSC|unmappedNCBI
9	133356268	217008	C	G	SNV	213588	Leigh_syndrome	MONDO:MONDO:0009723,MedGen:C0023264,OMIM:256000,Orphanet:ORPHA506,SNOMED_CT:29570005	criteria_provided,_multiple_submitters,_no_conflicts	Likely_pathogenic	NC_000009.12:g.133356268C>G	SURF1:6834	SO:0001575|splice_donor_variant,SO:0001627|intron_variant	mappedCROSSMAP|mappedUCSC|unmappedNCBI
9	133356269	1315638	C	G	SNV	1305898	Cytochrome-c_oxidase_deficiency_disease|not_provided	MONDO:MONDO:0009068,MedGen:C5435656,OMIM:220110,Orphanet:ORPHA254905,SNOMED_CT:67434000|MedGen:CN517202	criteria_provided,_multiple_submitters,_no_conflicts	Uncertain_significance	NC_000009.12:g.133356269C>G	SURF1:6834	SO:0001583|missense_variant,SO:0001627|intron_variant	mappedCROSSMAP|mappedUCSC|unmappedNCBI
9	133356301	1460027	C	T	SNV	1481384	Leigh_syndrome|not_provided	MONDO:MONDO:0009723,MedGen:C0023264,OMIM:256000,Orphanet:ORPHA506,SNOMED_CT:29570005|MedGen:CN517202	criteria_provided,_multiple_submitters,_no_conflicts	Pathogenic	NC_000009.12:g.133356301C>T	SURF1:6834	SO:0001587|nonsense,SO:0001627|intron_variant	mappedCROSSMAP|mappedUCSC|unmappedNCBI
9	133356366	496202	G	GCCCCGCACCCCGCA	Indels/dup	487407	not_provided	MedGen:CN517202	criteria_provided,_multiple_submitters,_no_conflicts	Benign	NC_000009.12:g.133356370CGCACCC[5]	SURF1:6834	SO:0001627|intron_variant	mappedCROSSMAP|mappedUCSC|unmappedNCBI
9	133356377	420446	CGCACCCCGCACCCG	C	Indels/dup	407586	Leigh_syndrome|not_specified	MONDO:MONDO:0009723,MedGen:C0023264,OMIM:256000,Orphanet:ORPHA506,SNOMED_CT:29570005|MedGen:CN169374	criteria_provided,_multiple_submitters,_no_conflicts	Likely_benign	NC_000009.12:g.133356380_133356393del	SURF1:6834	SO:0001627|intron_variant	unmappedCROSSMAP|mappedUCSC|unmappedNCBI
9	133356391	139378	G	C	SNV	143081	Leigh_syndrome|not_specified	MONDO:MONDO:0009723,MedGen:C0023264,OMIM:256000,Orphanet:ORPHA506,SNOMED_CT:29570005|MedGen:CN169374	criteria_provided,_multiple_submitters,_no_conflicts	Benign	NC_000009.12:g.133356391G>C	SURF1:6834	SO:0001627|intron_variant	mappedCROSSMAP|mappedUCSC|unmappedNCBI
9	133356418	496200	C	T	SNV	487256	Leigh_syndrome|not_specified	MONDO:MONDO:0009723,MedGen:C0023264,OMIM:256000,Orphanet:ORPHA506,SNOMED_CT:29570005|MedGen:CN169374	criteria_provided,_multiple_submitters,_no_conflicts	Likely_benign	NC_000009.12:g.133356418C>T	SURF1:6834	SO:0001819|synonymous_variant,SO:0001623|5_prime_UTR_variant	mappedCROSSMAP|mappedUCSC|unmappedNCBI
9	133356440	215241	GCCACCGCCGCCATCGCACCCGGCC	G	Indels/dup	211371	Leigh_syndrome|not_provided	MONDO:MONDO:0009723,MedGen:C0023264,OMIM:256000,Orphanet:ORPHA506,SNOMED_CT:29570005|MedGen:CN517202	criteria_provided,_multiple_submitters,_no_conflicts	Pathogenic	NC_000009.12:g.133356443_133356466del	SURF1:6834	SO:0001582|initiatior_codon_variant,SO:0001822|inframe_deletion,SO:0001623|5_prime_UTR_variant	mappedCROSSMAP|mappedUCSC|unmappedNCBI
9	133356490	139377	A	.	SNV	143080	Leigh_syndrome|not_specified	MONDO:MONDO:0009723,MedGen:C0023264,OMIM:256000,Orphanet:ORPHA506,SNOMED_CT:29570005|MedGen:CN169374	criteria_provided,_multiple_submitters,_no_conflicts	Benign	NC_000009.12:g.133356490%3D	SURF1:6834	SO:0001623|5_prime_UTR_variant	mappedCROSSMAP|mappedUCSC|unmappedNCBI
11	119048494	1168492	T	C	SNV	1156598	Granulocytopenia_with_immunoglobulin_abnormality|not_provided	MONDO:MONDO:0009305,MedGen:C1856263,OMIM:233600|MedGen:CN517202	criteria_provided,_multiple_submitters,_no_conflicts	Benign	NC_000011.10:g.119048494T>C	HYOU1:10525	SO:0001819|synonymous_variant	mappedCROSSMAP|mappedUCSC|unmappedNCBI
11	119054629	1164300	G	A	SNV	1156605	Granulocytopenia_with_immunoglobulin_abnormality|not_provided	MONDO:MONDO:0009305,MedGen:C1856263,OMIM:233600|MedGen:CN517202	criteria_provided,_multiple_submitters,_no_conflicts	Benign	NC_000011.10:g.119054629G>A	HYOU1:10525	SO:0001819|synonymous_variant	mappedCROSSMAP|mappedUCSC|unmappedNCBI
12	21174718	440285	T	TAA	Indels/dup	433928	not_provided	MedGen:CN517202	criteria_provided,_multiple_submitters,_no_conflicts	Benign/Likely_benign	NC_000012.12:g.21174731_21174732dup	SLCO1B1:10599	SO:0001627|intron_variant	unmappedCROSSMAP|unmappedUCSC|unmappedNCBI
12	121626743	193470	A	T	SNV	190634	Combined_immunodeficiency_due_to_ORAI1_deficiency|Myopathy,_tubular_aggregate,_2|not_provided	MONDO:MONDO:0013007,MedGen:C2748568,OMIM:612782,Orphanet:ORPHA317428|MONDO:MONDO:0014383,MedGen:C4014557,OMIM:615883|MedGen:CN517202	criteria_provided,_multiple_submitters,_no_conflicts	Uncertain_significance	NC_000012.12:g.121626743A>T	ORAI1:84876	SO:0001582|initiatior_codon_variant,SO:0001583|missense_variant	mappedCROSSMAP|mappedUCSC|unmappedNCBI
12	121626779	652118	A	T	SNV	640660	Combined_immunodeficiency_due_to_ORAI1_deficiency|Myopathy,_tubular_aggregate,_2|not_provided	MONDO:MONDO:0013007,MedGen:C2748568,OMIM:612782,Orphanet:ORPHA317428|MONDO:MONDO:0014383,MedGen:C4014557,OMIM:615883|MedGen:CN517202	criteria_provided,_multiple_submitters,_no_conflicts	Uncertain_significance	NC_000012.12:g.121626779A>T	ORAI1:84876	SO:0001583|missense_variant	mappedCROSSMAP|mappedUCSC|unmappedNCBI
17	28400706	403460	A	.	SNV	390595	not_specified|not_provided	MedGen:CN169374|MedGen:CN517202	criteria_provided,_multiple_submitters,_no_conflicts	Benign	NC_000017.11:g.28400706%3D	SARM1:23098|SLC46A1:113235	SO:0002073|no_sequence_alteration	mappedCROSSMAP|unmappedUCSC|unmappedNCBI
17	35820218	681581	G	A	SNV	656426	not_provided	MedGen:CN517202	criteria_provided,_multiple_submitters,_no_conflicts	Likely_benign	NC_000017.11:g.35820218G>A	TAF15:8148	SO:0001583|missense_variant	unmappedCROSSMAP|mappedUCSC|unmappedNCBI
17	35824074	731467	G	C	SNV	744963	not_provided	MedGen:CN517202	criteria_provided,_multiple_submitters,_no_conflicts	Benign/Likely_benign	NC_000017.11:g.35824074G>C	TAF15:8148	SO:0001627|intron_variant	unmappedCROSSMAP|mappedUCSC|unmappedNCBI
17	35836184	724070	G	A	SNV	740696	not_provided	MedGen:CN517202	criteria_provided,_multiple_submitters,_no_conflicts	Benign/Likely_benign	NC_000017.11:g.35836184G>A	TAF15:8148	SO:0001819|synonymous_variant	unmappedCROSSMAP|mappedUCSC|unmappedNCBI
17	35838516	790721	C	T	SNV	715385	not_provided	MedGen:CN517202	criteria_provided,_multiple_submitters,_no_conflicts	Benign	NC_000017.11:g.35838516C>T	TAF15:8148	SO:0001819|synonymous_variant	unmappedCROSSMAP|mappedUCSC|unmappedNCBI
17	35844658	786315	T	C	SNV	715387	not_provided	MedGen:CN517202	criteria_provided,_multiple_submitters,_no_conflicts	Benign	NC_000017.11:g.35844658T>C	TAF15:8148	SO:0001819|synonymous_variant	unmappedCROSSMAP|mappedUCSC|unmappedNCBI
17	35844679	789091	CGGCGGCTATGGTGGGGACAGAGGA	C	Indels/dup	715388	not_provided	MedGen:CN517202	criteria_provided,_multiple_submitters,_no_conflicts	Benign	NC_000017.11:g.35844691_35844714del	TAF15:8148	SO:0001822|inframe_deletion	unmappedCROSSMAP|mappedUCSC|unmappedNCBI
17	35844706	717960	CGGCTATGGAGGAGACCGAGGAGGT	C	Indels/dup	727117	not_provided	MedGen:CN517202	criteria_provided,_multiple_submitters,_no_conflicts	Benign	NC_000017.11:g.35844721_35844744del	TAF15:8148	SO:0001822|inframe_deletion	unmappedCROSSMAP|mappedUCSC|unmappedNCBI
17	35844745	791200	T	C	SNV	715389	not_provided	MedGen:CN517202	criteria_provided,_multiple_submitters,_no_conflicts	Benign	NC_000017.11:g.35844745T>C	TAF15:8148	SO:0001819|synonymous_variant	unmappedCROSSMAP|mappedUCSC|unmappedNCBI
17	36486940	427725	C	T	SNV	417248	PEHO_syndrome	MONDO:MONDO:0009841,MedGen:C1850055,OMIM:260565,Orphanet:ORPHA2836	criteria_provided,_multiple_submitters,_no_conflicts	Likely_pathogenic	NC_000017.11:g.36486940C>T	ZNHIT3:9326	SO:0001583|missense_variant,SO:0001619|non-coding_transcript_variant	unmappedCROSSMAP|mappedUCSC|unmappedNCBI
17	36537207	452328	A	G	SNV	445759	Hyperphosphatasia_with_intellectual_disability_syndrome_5|not_provided	MONDO:MONDO:0014457,MedGen:C4014958,OMIM:616025|MedGen:CN517202	criteria_provided,_multiple_submitters,_no_conflicts	Uncertain_significance	NC_000017.11:g.36537207A>G	MYO19:80179|PIGW:284098	SO:0001583|missense_variant	unmappedCROSSMAP|mappedUCSC|unmappedNCBI
17	36537477	1165736	A	G	SNV	1157935	Hyperphosphatasia_with_intellectual_disability_syndrome_5|not_provided	MONDO:MONDO:0014457,MedGen:C4014958,OMIM:616025|MedGen:CN517202	criteria_provided,_multiple_submitters,_no_conflicts	Benign	NC_000017.11:g.36537477A>G	MYO19:80179|PIGW:284098	SO:0001583|missense_variant	unmappedCROSSMAP|mappedUCSC|unmappedNCBI
17	36537748	1303678	G	A	SNV	1293955	Hyperphosphatasia_with_intellectual_disability_syndrome_5|not_provided	MONDO:MONDO:0014457,MedGen:C4014958,OMIM:616025|MedGen:CN517202	criteria_provided,_multiple_submitters,_no_conflicts	Uncertain_significance	NC_000017.11:g.36537748G>A	MYO19:80179|PIGW:284098	SO:0001583|missense_variant	unmappedCROSSMAP|mappedUCSC|unmappedNCBI
17	36537806	377070	C	G	SNV	363948	Hyperphosphatasia_with_intellectual_disability_syndrome_5|not_provided	MONDO:MONDO:0014457,MedGen:C4014958,OMIM:616025|MedGen:CN517202	criteria_provided,_multiple_submitters,_no_conflicts	Benign/Likely_benign	NC_000017.11:g.36537806C>G	MYO19:80179|PIGW:284098	SO:0001583|missense_variant	unmappedCROSSMAP|mappedUCSC|unmappedNCBI
17	36538121	768874	C	T	SNV	704103	Hyperphosphatasia_with_intellectual_disability_syndrome_5|not_provided	MONDO:MONDO:0014457,MedGen:C4014958,OMIM:616025|MedGen:CN517202	criteria_provided,_multiple_submitters,_no_conflicts	Benign/Likely_benign	NC_000017.11:g.36538121C>T	MYO19:80179|PIGW:284098	SO:0001819|synonymous_variant	unmappedCROSSMAP|mappedUCSC|unmappedNCBI
17	36538157	1446642	ATC	A	Indels/dup	1387593	Hyperphosphatasia_with_intellectual_disability_syndrome_5|not_provided	MONDO:MONDO:0014457,MedGen:C4014958,OMIM:616025|MedGen:CN517202	criteria_provided,_multiple_submitters,_no_conflicts	Uncertain_significance	NC_000017.11:g.36538159CT[1]	MYO19:80179|PIGW:284098	SO:0001589|frameshift_variant	unmappedCROSSMAP|mappedUCSC|unmappedNCBI
17	36538539	1438495	G	A	SNV	1355347	Hyperphosphatasia_with_intellectual_disability_syndrome_5|not_provided	MONDO:MONDO:0014457,MedGen:C4014958,OMIM:616025|MedGen:CN517202	criteria_provided,_multiple_submitters,_no_conflicts	Uncertain_significance	NC_000017.11:g.36538539G>A	MYO19:80179|PIGW:284098	SO:0001583|missense_variant	unmappedCROSSMAP|mappedUCSC|unmappedNCBI
17	38326489	322963	A	C	SNV	345700	Congenital_stationary_night_blindness_1E|not_provided	MONDO:MONDO:0013807,MedGen:C3281215,OMIM:614565|MedGen:CN517202	criteria_provided,_multiple_submitters,_no_conflicts	Benign	NC_000017.11:g.38326489A>C	GPR179:440435	SO:0001819|synonymous_variant	unmappedCROSSMAP|mappedUCSC|unmappedNCBI
17	38326745	322966	A	G	SNV	338169	Congenital_stationary_night_blindness_1E|not_specified|not_provided	MONDO:MONDO:0013807,MedGen:C3281215,OMIM:614565|MedGen:CN169374|MedGen:CN517202	criteria_provided,_multiple_submitters,_no_conflicts	Benign	NC_000017.11:g.38326745A>G	GPR179:440435	SO:0001583|missense_variant	unmappedCROSSMAP|mappedUCSC|unmappedNCBI
17	38326771	322967	A	C	SNV	328292	Congenital_stationary_night_blindness_1E|not_provided	MONDO:MONDO:0013807,MedGen:C3281215,OMIM:614565|MedGen:CN517202	criteria_provided,_multiple_submitters,_no_conflicts	Benign	NC_000017.11:g.38326771A>C	GPR179:440435	SO:0001583|missense_variant	unmappedCROSSMAP|mappedUCSC|unmappedNCBI
17	38327233	522290	C	T	SNV	512954	Congenital_stationary_night_blindness_1E|not_specified|not_provided	MONDO:MONDO:0013807,MedGen:C3281215,OMIM:614565|MedGen:CN169374|MedGen:CN517202	criteria_provided,_multiple_submitters,_no_conflicts	Benign/Likely_benign	NC_000017.11:g.38327233C>T	GPR179:440435	SO:0001819|synonymous_variant	unmappedCROSSMAP|mappedUCSC|unmappedNCBI
17	38327586	498667	C	T	SNV	490091	not_provided	MedGen:CN517202	criteria_provided,_multiple_submitters,_no_conflicts	Uncertain_significance	NC_000017.11:g.38327586C>T	GPR179:440435	SO:0001583|missense_variant	unmappedCROSSMAP|mappedUCSC|unmappedNCBI
17	38327639	322976	G	T	SNV	344299	Congenital_stationary_night_blindness_1E|not_provided	MONDO:MONDO:0013807,MedGen:C3281215,OMIM:614565|MedGen:CN517202	criteria_provided,_multiple_submitters,_no_conflicts	Benign	NC_000017.11:g.38327639G>T	GPR179:440435	SO:0001583|missense_variant	unmappedCROSSMAP|mappedUCSC|unmappedNCBI
17	38327642	322977	C	T	SNV	345713	Congenital_stationary_night_blindness_1E|not_provided	MONDO:MONDO:0013807,MedGen:C3281215,OMIM:614565|MedGen:CN517202	criteria_provided,_multiple_submitters,_no_conflicts	Uncertain_significance	NC_000017.11:g.38327642C>T	GPR179:440435	SO:0001583|missense_variant	unmappedCROSSMAP|mappedUCSC|unmappedNCBI
17	38327963	522291	T	G	SNV	512955	Congenital_stationary_night_blindness_1E|not_provided	MONDO:MONDO:0013807,MedGen:C3281215,OMIM:614565|MedGen:CN517202	criteria_provided,_multiple_submitters,_no_conflicts	Uncertain_significance	NC_000017.11:g.38327963T>G	GPR179:440435	SO:0001583|missense_variant	unmappedCROSSMAP|mappedUCSC|unmappedNCBI
17	38327964	193823	G	C	SNV	190986	Congenital_stationary_night_blindness_1E|not_specified|not_provided	MONDO:MONDO:0013807,MedGen:C3281215,OMIM:614565|MedGen:CN169374|MedGen:CN517202	criteria_provided,_multiple_submitters,_no_conflicts	Benign	NC_000017.11:g.38327964G>C	GPR179:440435	SO:0001583|missense_variant	unmappedCROSSMAP|mappedUCSC|unmappedNCBI
17	38327994	866691	C	T	SNV	856876	Retinal_dystrophy|not_provided	Human_Phenotype_Ontology:HP:0000556,Human_Phenotype_Ontology:HP:0007736,Human_Phenotype_Ontology:HP:0007910,Human_Phenotype_Ontology:HP:0007974,Human_Phenotype_Ontology:HP:0007982,MONDO:MONDO:0019118,MeSH:D058499,MedGen:C0854723,Orphanet:ORPHA71862,SNOMED_CT:314407005|MedGen:CN517202	criteria_provided,_multiple_submitters,_no_conflicts	Uncertain_significance	NC_000017.11:g.38327994C>T	GPR179:440435	SO:0001583|missense_variant	unmappedCROSSMAP|mappedUCSC|unmappedNCBI
17	38328006	193821	G	C	SNV	190984	Congenital_stationary_night_blindness_1E|not_specified|not_provided	MONDO:MONDO:0013807,MedGen:C3281215,OMIM:614565|MedGen:CN169374|MedGen:CN517202	criteria_provided,_multiple_submitters,_no_conflicts	Benign/Likely_benign	NC_000017.11:g.38328006G>C	GPR179:440435	SO:0001583|missense_variant	unmappedCROSSMAP|mappedUCSC|unmappedNCBI
17	38328183	890940	A	C	SNV	877338	Congenital_stationary_night_blindness_1E|not_provided	MONDO:MONDO:0013807,MedGen:C3281215,OMIM:614565|MedGen:CN517202	criteria_provided,_multiple_submitters,_no_conflicts	Uncertain_significance	NC_000017.11:g.38328183A>C	GPR179:440435	SO:0001583|missense_variant	unmappedCROSSMAP|mappedUCSC|unmappedNCBI
17	38328184	522292	G	A	SNV	512956	Congenital_stationary_night_blindness_1E|not_provided	MONDO:MONDO:0013807,MedGen:C3281215,OMIM:614565|MedGen:CN517202	criteria_provided,_multiple_submitters,_no_conflicts	Benign	NC_000017.11:g.38328184G>A	GPR179:440435	SO:0001819|synonymous_variant	unmappedCROSSMAP|mappedUCSC|unmappedNCBI
17	38328187	890941	C	T	SNV	877339	Congenital_stationary_night_blindness_1E|not_provided	MONDO:MONDO:0013807,MedGen:C3281215,OMIM:614565|MedGen:CN517202	criteria_provided,_multiple_submitters,_no_conflicts	Uncertain_significance	NC_000017.11:g.38328187C>T	GPR179:440435	SO:0001583|missense_variant	unmappedCROSSMAP|mappedUCSC|unmappedNCBI
17	38328450	322980	A	G	SNV	338186	Congenital_stationary_night_blindness_1E|not_provided	MONDO:MONDO:0013807,MedGen:C3281215,OMIM:614565|MedGen:CN517202	criteria_provided,_multiple_submitters,_no_conflicts	Uncertain_significance	NC_000017.11:g.38328450A>G	GPR179:440435	SO:0001583|missense_variant	unmappedCROSSMAP|mappedUCSC|unmappedNCBI
17	38328486	322981	C	T	SNV	344303	Congenital_stationary_night_blindness_1E|not_provided	MONDO:MONDO:0013807,MedGen:C3281215,OMIM:614565|MedGen:CN517202	criteria_provided,_multiple_submitters,_no_conflicts	Uncertain_significance	NC_000017.11:g.38328486C>T	GPR179:440435	SO:0001583|missense_variant	unmappedCROSSMAP|mappedUCSC|unmappedNCBI
17	38328550	283185	G	C	SNV	267422	Congenital_stationary_night_blindness_1E|not_specified|not_provided	MONDO:MONDO:0013807,MedGen:C3281215,OMIM:614565|MedGen:CN169374|MedGen:CN517202	criteria_provided,_multiple_submitters,_no_conflicts	Benign/Likely_benign	NC_000017.11:g.38328550G>C	GPR179:440435	SO:0001819|synonymous_variant	unmappedCROSSMAP|mappedUCSC|unmappedNCBI
17	38328681	322982	C	G	SNV	338188	Congenital_stationary_night_blindness_1E|not_specified|not_provided	MONDO:MONDO:0013807,MedGen:C3281215,OMIM:614565|MedGen:CN169374|MedGen:CN517202	criteria_provided,_multiple_submitters,_no_conflicts	Benign/Likely_benign	NC_000017.11:g.38328681C>G	GPR179:440435	SO:0001583|missense_variant	unmappedCROSSMAP|mappedUCSC|unmappedNCBI
17	38328759	632279	C	A	SNV	620584	Congenital_stationary_night_blindness_1E|not_provided	MONDO:MONDO:0013807,MedGen:C3281215,OMIM:614565|MedGen:CN517202	criteria_provided,_multiple_submitters,_no_conflicts	Uncertain_significance	NC_000017.11:g.38328759C>A	GPR179:440435	SO:0001587|nonsense	unmappedCROSSMAP|mappedUCSC|unmappedNCBI
17	38328830	322984	G	A	SNV	328303	Congenital_stationary_night_blindness_1E|not_provided	MONDO:MONDO:0013807,MedGen:C3281215,OMIM:614565|MedGen:CN517202	criteria_provided,_multiple_submitters,_no_conflicts	Uncertain_significance	NC_000017.11:g.38328830G>A	GPR179:440435	SO:0001583|missense_variant	unmappedCROSSMAP|mappedUCSC|unmappedNCBI
17	38328860	322985	G	A	SNV	344306	Congenital_stationary_night_blindness_1E|not_specified|not_provided	MONDO:MONDO:0013807,MedGen:C3281215,OMIM:614565|MedGen:CN169374|MedGen:CN517202	criteria_provided,_multiple_submitters,_no_conflicts	Benign/Likely_benign	NC_000017.11:g.38328860G>A	GPR179:440435	SO:0001583|missense_variant	unmappedCROSSMAP|mappedUCSC|unmappedNCBI
17	38328866	866144	C	T	SNV	856877	Retinal_dystrophy|not_provided	Human_Phenotype_Ontology:HP:0000556,Human_Phenotype_Ontology:HP:0007736,Human_Phenotype_Ontology:HP:0007910,Human_Phenotype_Ontology:HP:0007974,Human_Phenotype_Ontology:HP:0007982,MONDO:MONDO:0019118,MeSH:D058499,MedGen:C0854723,Orphanet:ORPHA71862,SNOMED_CT:314407005|MedGen:CN517202	criteria_provided,_multiple_submitters,_no_conflicts	Uncertain_significance	NC_000017.11:g.38328866C>T	GPR179:440435	SO:0001583|missense_variant	unmappedCROSSMAP|mappedUCSC|unmappedNCBI
17	38329110	892174	C	T	SNV	877341	Congenital_stationary_night_blindness_1E|not_provided	MONDO:MONDO:0013807,MedGen:C3281215,OMIM:614565|MedGen:CN517202	criteria_provided,_multiple_submitters,_no_conflicts	Uncertain_significance	NC_000017.11:g.38329110C>T	GPR179:440435	SO:0001583|missense_variant	unmappedCROSSMAP|mappedUCSC|unmappedNCBI
17	38329188	892175	C	G	SNV	877342	Congenital_stationary_night_blindness_1E|not_provided	MONDO:MONDO:0013807,MedGen:C3281215,OMIM:614565|MedGen:CN517202	criteria_provided,_multiple_submitters,_no_conflicts	Likely_benign	NC_000017.11:g.38329188C>G	GPR179:440435	SO:0001583|missense_variant	unmappedCROSSMAP|mappedUCSC|unmappedNCBI
17	38329389	888734	G	C	SNV	877344	Congenital_stationary_night_blindness_1E|not_provided	MONDO:MONDO:0013807,MedGen:C3281215,OMIM:614565|MedGen:CN517202	criteria_provided,_multiple_submitters,_no_conflicts	Uncertain_significance	NC_000017.11:g.38329389G>C	GPR179:440435	SO:0001583|missense_variant	unmappedCROSSMAP|mappedUCSC|unmappedNCBI
17	38329428	888735	A	G	SNV	877345	Congenital_stationary_night_blindness_1E|not_provided	MONDO:MONDO:0013807,MedGen:C3281215,OMIM:614565|MedGen:CN517202	criteria_provided,_multiple_submitters,_no_conflicts	Benign	NC_000017.11:g.38329428A>G	GPR179:440435	SO:0001583|missense_variant	unmappedCROSSMAP|mappedUCSC|unmappedNCBI
17	38329496	888737	A	C	SNV	877347	Congenital_stationary_night_blindness_1E|not_provided	MONDO:MONDO:0013807,MedGen:C3281215,OMIM:614565|MedGen:CN517202	criteria_provided,_multiple_submitters,_no_conflicts	Uncertain_significance	NC_000017.11:g.38329496A>C	GPR179:440435	SO:0001583|missense_variant	unmappedCROSSMAP|mappedUCSC|unmappedNCBI
17	38329517	866494	T	G	SNV	856879	Retinal_dystrophy|not_provided	Human_Phenotype_Ontology:HP:0000556,Human_Phenotype_Ontology:HP:0007736,Human_Phenotype_Ontology:HP:0007910,Human_Phenotype_Ontology:HP:0007974,Human_Phenotype_Ontology:HP:0007982,MONDO:MONDO:0019118,MeSH:D058499,MedGen:C0854723,Orphanet:ORPHA71862,SNOMED_CT:314407005|MedGen:CN517202	criteria_provided,_multiple_submitters,_no_conflicts	Uncertain_significance	NC_000017.11:g.38329517T>G	GPR179:440435	SO:0001583|missense_variant	unmappedCROSSMAP|mappedUCSC|unmappedNCBI
17	38329590	322987	C	T	SNV	328305	Congenital_stationary_night_blindness_1E|not_provided	MONDO:MONDO:0013807,MedGen:C3281215,OMIM:614565|MedGen:CN517202	criteria_provided,_multiple_submitters,_no_conflicts	Benign	NC_000017.11:g.38329590C>T	GPR179:440435	SO:0001583|missense_variant	unmappedCROSSMAP|mappedUCSC|unmappedNCBI
17	38329599	498011	C	T	SNV	489435	not_provided	MedGen:CN517202	criteria_provided,_multiple_submitters,_no_conflicts	Uncertain_significance	NC_000017.11:g.38329599C>T	GPR179:440435	SO:0001583|missense_variant	unmappedCROSSMAP|mappedUCSC|unmappedNCBI
17	38329688	322990	C	T	SNV	345721	Congenital_stationary_night_blindness_1E|not_provided	MONDO:MONDO:0013807,MedGen:C3281215,OMIM:614565|MedGen:CN517202	criteria_provided,_multiple_submitters,_no_conflicts	Benign	NC_000017.11:g.38329688C>T	GPR179:440435	SO:0001583|missense_variant	unmappedCROSSMAP|mappedUCSC|unmappedNCBI
17	38329722	193824	G	A	SNV	190987	Congenital_stationary_night_blindness_1E|not_specified|not_provided	MONDO:MONDO:0013807,MedGen:C3281215,OMIM:614565|MedGen:CN169374|MedGen:CN517202	criteria_provided,_multiple_submitters,_no_conflicts	Benign/Likely_benign	NC_000017.11:g.38329722G>A	GPR179:440435	SO:0001583|missense_variant	unmappedCROSSMAP|mappedUCSC|unmappedNCBI
17	38329750	322991	G	C	SNV	338197	Congenital_stationary_night_blindness_1E|not_provided	MONDO:MONDO:0013807,MedGen:C3281215,OMIM:614565|MedGen:CN517202	criteria_provided,_multiple_submitters,_no_conflicts	Benign/Likely_benign	NC_000017.11:g.38329750G>C	GPR179:440435	SO:0001819|synonymous_variant	unmappedCROSSMAP|mappedUCSC|unmappedNCBI
17	38329763	322992	G	A	SNV	338198	Congenital_stationary_night_blindness_1E|not_provided	MONDO:MONDO:0013807,MedGen:C3281215,OMIM:614565|MedGen:CN517202	criteria_provided,_multiple_submitters,_no_conflicts	Uncertain_significance	NC_000017.11:g.38329763G>A	GPR179:440435	SO:0001583|missense_variant	unmappedCROSSMAP|mappedUCSC|unmappedNCBI
17	38329843	322993	C	T	SNV	328306	Congenital_stationary_night_blindness_1E|not_provided	MONDO:MONDO:0013807,MedGen:C3281215,OMIM:614565|MedGen:CN517202	criteria_provided,_multiple_submitters,_no_conflicts	Benign/Likely_benign	NC_000017.11:g.38329843C>T	GPR179:440435	SO:0001819|synonymous_variant	unmappedCROSSMAP|mappedUCSC|unmappedNCBI
17	38329870	322994	C	.	SNV	345722	Congenital_stationary_night_blindness_1E|not_provided	MONDO:MONDO:0013807,MedGen:C3281215,OMIM:614565|MedGen:CN517202	criteria_provided,_multiple_submitters,_no_conflicts	Benign	NC_000017.11:g.38329870%3D	GPR179:440435	SO:0002073|no_sequence_alteration	unmappedCROSSMAP|mappedUCSC|unmappedNCBI
17	38329889	891007	T	C	SNV	877353	Congenital_stationary_night_blindness_1E|not_provided	MONDO:MONDO:0013807,MedGen:C3281215,OMIM:614565|MedGen:CN517202	criteria_provided,_multiple_submitters,_no_conflicts	Benign	NC_000017.11:g.38329889T>C	GPR179:440435	SO:0001583|missense_variant	unmappedCROSSMAP|mappedUCSC|unmappedNCBI
17	38329911	322995	CAG	C	Indels/dup	345727	Congenital_stationary_night_blindness_1E|not_provided	MONDO:MONDO:0013807,MedGen:C3281215,OMIM:614565|MedGen:CN517202	criteria_provided,_multiple_submitters,_no_conflicts	Uncertain_significance	NC_000017.11:g.38329912_38329913del	GPR179:440435	SO:0001589|frameshift_variant	unmappedCROSSMAP|mappedUCSC|unmappedNCBI
17	38330000	322996	C	T	SNV	338200	Congenital_stationary_night_blindness_1E|not_provided	MONDO:MONDO:0013807,MedGen:C3281215,OMIM:614565|MedGen:CN517202	criteria_provided,_multiple_submitters,_no_conflicts	Benign	NC_000017.11:g.38330000C>T	GPR179:440435	SO:0001583|missense_variant	unmappedCROSSMAP|mappedUCSC|unmappedNCBI
17	38330001	282574	G	A	SNV	266811	Congenital_stationary_night_blindness_1E|not_provided	MONDO:MONDO:0013807,MedGen:C3281215,OMIM:614565|MedGen:CN517202	criteria_provided,_multiple_submitters,_no_conflicts	Uncertain_significance	NC_000017.11:g.38330001G>A	GPR179:440435	SO:0001583|missense_variant	unmappedCROSSMAP|mappedUCSC|unmappedNCBI
17	38330061	892232	G	A	SNV	877354	Congenital_stationary_night_blindness_1E|not_provided	MONDO:MONDO:0013807,MedGen:C3281215,OMIM:614565|MedGen:CN517202	criteria_provided,_multiple_submitters,_no_conflicts	Uncertain_significance	NC_000017.11:g.38330061G>A	GPR179:440435	SO:0001583|missense_variant	unmappedCROSSMAP|mappedUCSC|unmappedNCBI
17	38330095	322998	G	T	SNV	338206	Congenital_stationary_night_blindness_1E|not_provided	MONDO:MONDO:0013807,MedGen:C3281215,OMIM:614565|MedGen:CN517202	criteria_provided,_multiple_submitters,_no_conflicts	Uncertain_significance	NC_000017.11:g.38330095G>T	GPR179:440435	SO:0001583|missense_variant	unmappedCROSSMAP|mappedUCSC|unmappedNCBI
17	38330115	385325	A	G	SNV	374952	Congenital_stationary_night_blindness_1E|not_specified|not_provided	MONDO:MONDO:0013807,MedGen:C3281215,OMIM:614565|MedGen:CN169374|MedGen:CN517202	criteria_provided,_multiple_submitters,_no_conflicts	Benign/Likely_benign	NC_000017.11:g.38330115A>G	GPR179:440435	SO:0001583|missense_variant	unmappedCROSSMAP|mappedUCSC|unmappedNCBI
17	38330121	322999	T	C	SNV	328313	Congenital_stationary_night_blindness_1E|not_provided	MONDO:MONDO:0013807,MedGen:C3281215,OMIM:614565|MedGen:CN517202	criteria_provided,_multiple_submitters,_no_conflicts	Benign	NC_000017.11:g.38330121T>C	GPR179:440435	SO:0001583|missense_variant	unmappedCROSSMAP|mappedUCSC|unmappedNCBI
17	38330127	892236	C	T	SNV	877358	Congenital_stationary_night_blindness_1E|not_provided	MONDO:MONDO:0013807,MedGen:C3281215,OMIM:614565|MedGen:CN517202	criteria_provided,_multiple_submitters,_no_conflicts	Uncertain_significance	NC_000017.11:g.38330127C>T	GPR179:440435	SO:0001583|missense_variant	unmappedCROSSMAP|mappedUCSC|unmappedNCBI
17	38330128	522293	G	A	SNV	512957	Congenital_stationary_night_blindness_1E|not_specified|not_provided	MONDO:MONDO:0013807,MedGen:C3281215,OMIM:614565|MedGen:CN169374|MedGen:CN517202	criteria_provided,_multiple_submitters,_no_conflicts	Benign/Likely_benign	NC_000017.11:g.38330128G>A	GPR179:440435	SO:0001819|synonymous_variant	unmappedCROSSMAP|mappedUCSC|unmappedNCBI
17	38330143	323000	G	A	SNV	345728	Congenital_stationary_night_blindness_1E|not_provided	MONDO:MONDO:0013807,MedGen:C3281215,OMIM:614565|MedGen:CN517202	criteria_provided,_multiple_submitters,_no_conflicts	Benign/Likely_benign	NC_000017.11:g.38330143G>A	GPR179:440435	SO:0001819|synonymous_variant	unmappedCROSSMAP|mappedUCSC|unmappedNCBI
17	38330169	888812	G	A	SNV	877360	Congenital_stationary_night_blindness_1E|not_provided	MONDO:MONDO:0013807,MedGen:C3281215,OMIM:614565|MedGen:CN517202	criteria_provided,_multiple_submitters,_no_conflicts	Uncertain_significance	NC_000017.11:g.38330169G>A	GPR179:440435	SO:0001583|missense_variant	unmappedCROSSMAP|mappedUCSC|unmappedNCBI
17	38330186	888813	C	T	SNV	877361	Congenital_stationary_night_blindness_1E|not_provided	MONDO:MONDO:0013807,MedGen:C3281215,OMIM:614565|MedGen:CN517202	criteria_provided,_multiple_submitters,_no_conflicts	Uncertain_significance	NC_000017.11:g.38330186C>T	GPR179:440435	SO:0001583|missense_variant	unmappedCROSSMAP|mappedUCSC|unmappedNCBI
17	38330220	888814	C	T	SNV	877362	Congenital_stationary_night_blindness_1E|not_provided	MONDO:MONDO:0013807,MedGen:C3281215,OMIM:614565|MedGen:CN517202	criteria_provided,_multiple_submitters,_no_conflicts	Uncertain_significance	NC_000017.11:g.38330220C>T	GPR179:440435	SO:0001583|missense_variant	unmappedCROSSMAP|mappedUCSC|unmappedNCBI
17	38330256	323002	CCTT	C	Indels/dup	344312	Congenital_Stationary_Night_Blindness,_Recessive|not_provided	MedGen:CN239273|MedGen:CN517202	criteria_provided,_multiple_submitters,_no_conflicts	Uncertain_significance	NC_000017.11:g.38330259_38330261del	GPR179:440435	SO:0001822|inframe_deletion	unmappedCROSSMAP|mappedUCSC|unmappedNCBI
17	38330424	888816	C	T	SNV	877364	Congenital_stationary_night_blindness_1E|not_provided	MONDO:MONDO:0013807,MedGen:C3281215,OMIM:614565|MedGen:CN517202	criteria_provided,_multiple_submitters,_no_conflicts	Uncertain_significance	NC_000017.11:g.38330424C>T	GPR179:440435	SO:0001583|missense_variant	unmappedCROSSMAP|mappedUCSC|unmappedNCBI
17	38330581	323004	C	T	SNV	344314	Congenital_stationary_night_blindness_1E|not_provided	MONDO:MONDO:0013807,MedGen:C3281215,OMIM:614565|MedGen:CN517202	criteria_provided,_multiple_submitters,_no_conflicts	Benign	NC_000017.11:g.38330581C>T	GPR179:440435	SO:0001819|synonymous_variant	unmappedCROSSMAP|mappedUCSC|unmappedNCBI
17	38330645	323005	G	T	SNV	344318	Congenital_stationary_night_blindness_1E|not_provided	MONDO:MONDO:0013807,MedGen:C3281215,OMIM:614565|MedGen:CN517202	criteria_provided,_multiple_submitters,_no_conflicts	Benign	NC_000017.11:g.38330645G>T	GPR179:440435	SO:0001583|missense_variant	unmappedCROSSMAP|mappedUCSC|unmappedNCBI
17	38330760	323007	C	T	SNV	345739	Congenital_stationary_night_blindness_1E|not_provided	MONDO:MONDO:0013807,MedGen:C3281215,OMIM:614565|MedGen:CN517202	criteria_provided,_multiple_submitters,_no_conflicts	Uncertain_significance	NC_000017.11:g.38330760C>T	GPR179:440435	SO:0001583|missense_variant	unmappedCROSSMAP|mappedUCSC|unmappedNCBI
17	38330919	323008	G	A	SNV	345744	Congenital_stationary_night_blindness_1E|not_provided	MONDO:MONDO:0013807,MedGen:C3281215,OMIM:614565|MedGen:CN517202	criteria_provided,_multiple_submitters,_no_conflicts	Benign	NC_000017.11:g.38330919G>A	GPR179:440435	SO:0001583|missense_variant	unmappedCROSSMAP|mappedUCSC|unmappedNCBI
17	38330965	323009	C	G	SNV	345748	Congenital_stationary_night_blindness_1E|not_provided	MONDO:MONDO:0013807,MedGen:C3281215,OMIM:614565|MedGen:CN517202	criteria_provided,_multiple_submitters,_no_conflicts	Benign/Likely_benign	NC_000017.11:g.38330965C>G	GPR179:440435	SO:0001583|missense_variant	unmappedCROSSMAP|mappedUCSC|unmappedNCBI
17	38331177	193826	C	T	SNV	190989	Congenital_stationary_night_blindness_1E|not_specified|not_provided	MONDO:MONDO:0013807,MedGen:C3281215,OMIM:614565|MedGen:CN169374|MedGen:CN517202	criteria_provided,_multiple_submitters,_no_conflicts	Benign	NC_000017.11:g.38331177C>T	GPR179:440435	SO:0001583|missense_variant	unmappedCROSSMAP|mappedUCSC|unmappedNCBI
17	38331221	891077	G	A	SNV	877369	Congenital_stationary_night_blindness_1E|not_provided	MONDO:MONDO:0013807,MedGen:C3281215,OMIM:614565|MedGen:CN517202	criteria_provided,_multiple_submitters,_no_conflicts	Uncertain_significance	NC_000017.11:g.38331221G>A	GPR179:440435	SO:0001583|missense_variant	unmappedCROSSMAP|mappedUCSC|unmappedNCBI
17	38331419	892291	C	T	SNV	877370	Congenital_stationary_night_blindness_1E|not_provided	MONDO:MONDO:0013807,MedGen:C3281215,OMIM:614565|MedGen:CN517202	criteria_provided,_multiple_submitters,_no_conflicts	Uncertain_significance	NC_000017.11:g.38331419C>T	GPR179:440435	SO:0001583|missense_variant	unmappedCROSSMAP|mappedUCSC|unmappedNCBI
17	38331420	892292	G	A	SNV	877371	Congenital_stationary_night_blindness_1E|not_provided	MONDO:MONDO:0013807,MedGen:C3281215,OMIM:614565|MedGen:CN517202	criteria_provided,_multiple_submitters,_no_conflicts	Uncertain_significance	NC_000017.11:g.38331420G>A	GPR179:440435	SO:0001583|missense_variant	unmappedCROSSMAP|mappedUCSC|unmappedNCBI
17	38331529	323013	G	A	SNV	345750	Congenital_stationary_night_blindness_1E|not_provided	MONDO:MONDO:0013807,MedGen:C3281215,OMIM:614565|MedGen:CN517202	criteria_provided,_multiple_submitters,_no_conflicts	Benign/Likely_benign	NC_000017.11:g.38331529G>A	GPR179:440435	SO:0001819|synonymous_variant	unmappedCROSSMAP|mappedUCSC|unmappedNCBI
17	38333266	323014	G	A	SNV	345751	Congenital_stationary_night_blindness_1E|not_specified|not_provided	MONDO:MONDO:0013807,MedGen:C3281215,OMIM:614565|MedGen:CN169374|MedGen:CN517202	criteria_provided,_multiple_submitters,_no_conflicts	Benign	NC_000017.11:g.38333266G>A	GPR179:440435	SO:0001819|synonymous_variant	unmappedCROSSMAP|mappedUCSC|unmappedNCBI
17	38333408	1166893	T	.	SNV	1157943	not_provided	MedGen:CN517202	criteria_provided,_multiple_submitters,_no_conflicts	Benign	NC_000017.11:g.38333408%3D	GPR179:440435	SO:0001627|intron_variant	unmappedCROSSMAP|mappedUCSC|unmappedNCBI
17	38333986	323015	A	T	SNV	338210	Congenital_Stationary_Night_Blindness,_Recessive|not_provided	MedGen:CN239273|MedGen:CN517202	criteria_provided,_multiple_submitters,_no_conflicts	Uncertain_significance	NC_000017.11:g.38333986A>T	GPR179:440435	SO:0001583|missense_variant	unmappedCROSSMAP|mappedUCSC|unmappedNCBI
17	38334760	623175	GT	G	Indels/dup	612106	Congenital_stationary_night_blindness_1E|not_provided	MONDO:MONDO:0013807,MedGen:C3281215,OMIM:614565|MedGen:CN517202	criteria_provided,_multiple_submitters,_no_conflicts	Pathogenic/Likely_pathogenic	NC_000017.11:g.38334761del	GPR179:440435	SO:0001589|frameshift_variant	unmappedCROSSMAP|mappedUCSC|unmappedNCBI
17	38335083	323019	C	T	SNV	338217	Congenital_stationary_night_blindness_1E|not_provided	MONDO:MONDO:0013807,MedGen:C3281215,OMIM:614565|MedGen:CN517202	criteria_provided,_multiple_submitters,_no_conflicts	Benign	NC_000017.11:g.38335083C>T	GPR179:440435	SO:0001583|missense_variant	unmappedCROSSMAP|mappedUCSC|unmappedNCBI
17	38335089	323020	C	T	SNV	345754	Congenital_stationary_night_blindness_1E|not_provided	MONDO:MONDO:0013807,MedGen:C3281215,OMIM:614565|MedGen:CN517202	criteria_provided,_multiple_submitters,_no_conflicts	Uncertain_significance	NC_000017.11:g.38335089C>T	GPR179:440435	SO:0001583|missense_variant	unmappedCROSSMAP|mappedUCSC|unmappedNCBI
17	38335105	808255	G	A	SNV	797522	not_provided	MedGen:CN517202	criteria_provided,_multiple_submitters,_no_conflicts	Pathogenic/Likely_pathogenic	NC_000017.11:g.38335105G>A	GPR179:440435	SO:0001587|nonsense	unmappedCROSSMAP|mappedUCSC|unmappedNCBI
17	38335135	598120	G	A	SNV	589181	not_provided	MedGen:CN517202	criteria_provided,_multiple_submitters,_no_conflicts	Pathogenic	NC_000017.11:g.38335135G>A	GPR179:440435	SO:0001587|nonsense	unmappedCROSSMAP|mappedUCSC|unmappedNCBI
17	38335194	198440	C	T	SNV	195601	not_provided	MedGen:CN517202	criteria_provided,_multiple_submitters,_no_conflicts	Uncertain_significance	NC_000017.11:g.38335194C>T	GPR179:440435	SO:0001583|missense_variant	unmappedCROSSMAP|mappedUCSC|unmappedNCBI
17	38335200	198441	T	.	SNV	195602	Congenital_stationary_night_blindness_1E|not_specified|not_provided	MONDO:MONDO:0013807,MedGen:C3281215,OMIM:614565|MedGen:CN169374|MedGen:CN517202	criteria_provided,_multiple_submitters,_no_conflicts	Benign	NC_000017.11:g.38335200%3D	GPR179:440435	SO:0002073|no_sequence_alteration	unmappedCROSSMAP|mappedUCSC|unmappedNCBI
17	38335201	890590	G	A	SNV	877375	Congenital_stationary_night_blindness_1E|not_provided	MONDO:MONDO:0013807,MedGen:C3281215,OMIM:614565|MedGen:CN517202	criteria_provided,_multiple_submitters,_no_conflicts	Benign	NC_000017.11:g.38335201G>A	GPR179:440435	SO:0001583|missense_variant	unmappedCROSSMAP|mappedUCSC|unmappedNCBI
17	38335212	890592	C	T	SNV	877377	Congenital_stationary_night_blindness_1E|not_provided	MONDO:MONDO:0013807,MedGen:C3281215,OMIM:614565|MedGen:CN517202	criteria_provided,_multiple_submitters,_no_conflicts	Uncertain_significance	NC_000017.11:g.38335212C>T	GPR179:440435	SO:0001583|missense_variant	unmappedCROSSMAP|mappedUCSC|unmappedNCBI
17	38336144	197700	T	C	SNV	194861	not_provided	MedGen:CN517202	criteria_provided,_multiple_submitters,_no_conflicts	Uncertain_significance	NC_000017.11:g.38336144T>C	GPR179:440435	SO:0001583|missense_variant	unmappedCROSSMAP|mappedUCSC|unmappedNCBI
17	38336985	197170	C	T	SNV	194331	Congenital_stationary_night_blindness_1E|not_provided	MONDO:MONDO:0013807,MedGen:C3281215,OMIM:614565|MedGen:CN517202	criteria_provided,_multiple_submitters,_no_conflicts	Uncertain_significance	NC_000017.11:g.38336985C>T	GPR179:440435	SO:0001583|missense_variant	unmappedCROSSMAP|mappedUCSC|unmappedNCBI
17	38336988	323023	C	T	SNV	338228	Congenital_stationary_night_blindness_1E|not_provided	MONDO:MONDO:0013807,MedGen:C3281215,OMIM:614565|MedGen:CN517202	criteria_provided,_multiple_submitters,_no_conflicts	Uncertain_significance	NC_000017.11:g.38336988C>T	GPR179:440435	SO:0001583|missense_variant	unmappedCROSSMAP|mappedUCSC|unmappedNCBI
17	38337176	891150	G	A	SNV	877381	Congenital_stationary_night_blindness_1E|not_provided	MONDO:MONDO:0013807,MedGen:C3281215,OMIM:614565|MedGen:CN517202	criteria_provided,_multiple_submitters,_no_conflicts	Benign/Likely_benign	NC_000017.11:g.38337176G>A	GPR179:440435	SO:0001819|synonymous_variant	unmappedCROSSMAP|mappedUCSC|unmappedNCBI
17	38337635	323026	C	A	SNV	344327	Congenital_stationary_night_blindness_1E|not_provided	MONDO:MONDO:0013807,MedGen:C3281215,OMIM:614565|MedGen:CN517202	criteria_provided,_multiple_submitters,_no_conflicts	Uncertain_significance	NC_000017.11:g.38337635C>A	GPR179:440435	SO:0001583|missense_variant	unmappedCROSSMAP|mappedUCSC|unmappedNCBI
17	38337703	323028	A	T	SNV	338237	Congenital_stationary_night_blindness_1E|not_provided	MONDO:MONDO:0013807,MedGen:C3281215,OMIM:614565|MedGen:CN517202	criteria_provided,_multiple_submitters,_no_conflicts	Benign	NC_000017.11:g.38337703A>T	GPR179:440435	SO:0001583|missense_variant	unmappedCROSSMAP|mappedUCSC|unmappedNCBI
17	38337715	196294	G	.	SNV	193455	Congenital_stationary_night_blindness_1E|not_specified|not_provided	MONDO:MONDO:0013807,MedGen:C3281215,OMIM:614565|MedGen:CN169374|MedGen:CN517202	criteria_provided,_multiple_submitters,_no_conflicts	Benign	NC_000017.11:g.38337715%3D	GPR179:440435	SO:0002073|no_sequence_alteration	unmappedCROSSMAP|mappedUCSC|unmappedNCBI
17	38339440	323029	G	A	SNV	345764	Congenital_stationary_night_blindness_1E|not_provided	MONDO:MONDO:0013807,MedGen:C3281215,OMIM:614565|MedGen:CN517202	criteria_provided,_multiple_submitters,_no_conflicts	Benign	NC_000017.11:g.38339440G>A	GPR179:440435	SO:0001819|synonymous_variant	unmappedCROSSMAP|mappedUCSC|unmappedNCBI
17	38339517	286815	ACCTG	GTAGATCA	Indels/dup	271052	Congenital_stationary_night_blindness|not_provided	Human_Phenotype_Ontology:HP:0007642,Human_Phenotype_Ontology:HP:0007684,Human_Phenotype_Ontology:HP:0007861,Human_Phenotype_Ontology:HP:0007953,MONDO:MONDO:0016293,MedGen:C0339535,OMIM:PS310500,Orphanet:ORPHA215,SNOMED_CT:232061009|MedGen:CN517202	criteria_provided,_multiple_submitters,_no_conflicts	Pathogenic/Likely_pathogenic	NC_000017.11:g.38339517_38339521delinsGTAGATCA	GPR179:440435	SO:0001583|missense_variant	unmappedCROSSMAP|mappedUCSC|unmappedNCBI
17	38339529	522294	C	T	SNV	512958	Congenital_stationary_night_blindness_1E|not_specified|not_provided	MONDO:MONDO:0013807,MedGen:C3281215,OMIM:614565|MedGen:CN169374|MedGen:CN517202	criteria_provided,_multiple_submitters,_no_conflicts	Likely_benign	NC_000017.11:g.38339529C>T	GPR179:440435	SO:0001627|intron_variant	unmappedCROSSMAP|mappedUCSC|unmappedNCBI
17	38343065	323031	C	T	SNV	345765	Congenital_stationary_night_blindness_1E|not_provided	MONDO:MONDO:0013807,MedGen:C3281215,OMIM:614565|MedGen:CN517202	criteria_provided,_multiple_submitters,_no_conflicts	Likely_benign	NC_000017.11:g.38343065C>T	GPR179:440435	SO:0001583|missense_variant	unmappedCROSSMAP|mappedUCSC|unmappedNCBI
17	38343117	287851	G	A	SNV	272088	not_provided	MedGen:CN517202	criteria_provided,_multiple_submitters,_no_conflicts	Pathogenic	NC_000017.11:g.38343117G>A	GPR179:440435	SO:0001587|nonsense	unmappedCROSSMAP|mappedUCSC|unmappedNCBI
17	38343133	323034	T	A	SNV	345766	Congenital_stationary_night_blindness_1E|not_provided	MONDO:MONDO:0013807,MedGen:C3281215,OMIM:614565|MedGen:CN517202	criteria_provided,_multiple_submitters,_no_conflicts	Benign/Likely_benign	NC_000017.11:g.38343133T>A	GPR179:440435	SO:0001819|synonymous_variant	unmappedCROSSMAP|mappedUCSC|unmappedNCBI
17	38343136	323035	A	C	SNV	328324	Congenital_stationary_night_blindness_1E|not_provided	MONDO:MONDO:0013807,MedGen:C3281215,OMIM:614565|MedGen:CN517202	criteria_provided,_multiple_submitters,_no_conflicts	Benign/Likely_benign	NC_000017.11:g.38343136A>C	GPR179:440435	SO:0001583|missense_variant	unmappedCROSSMAP|mappedUCSC|unmappedNCBI
17	38343145	323036	C	T	SNV	344328	Congenital_stationary_night_blindness_1E|not_provided	MONDO:MONDO:0013807,MedGen:C3281215,OMIM:614565|MedGen:CN517202	criteria_provided,_multiple_submitters,_no_conflicts	Benign	NC_000017.11:g.38343145C>T	GPR179:440435	SO:0001819|synonymous_variant	unmappedCROSSMAP|mappedUCSC|unmappedNCBI
17	38343162	888953	C	T	SNV	877386	Congenital_stationary_night_blindness_1E|not_provided	MONDO:MONDO:0013807,MedGen:C3281215,OMIM:614565|MedGen:CN517202	criteria_provided,_multiple_submitters,_no_conflicts	Benign	NC_000017.11:g.38343162C>T	GPR179:440435	SO:0001583|missense_variant	unmappedCROSSMAP|mappedUCSC|unmappedNCBI
17	38343163	323037	G	A	SNV	345768	Congenital_stationary_night_blindness_1E|not_provided	MONDO:MONDO:0013807,MedGen:C3281215,OMIM:614565|MedGen:CN517202	criteria_provided,_multiple_submitters,_no_conflicts	Benign/Likely_benign	NC_000017.11:g.38343163G>A	GPR179:440435	SO:0001819|synonymous_variant	unmappedCROSSMAP|mappedUCSC|unmappedNCBI
17	38343282	889633	C	G	SNV	877387	Congenital_stationary_night_blindness_1E|not_provided	MONDO:MONDO:0013807,MedGen:C3281215,OMIM:614565|MedGen:CN517202	criteria_provided,_multiple_submitters,_no_conflicts	Benign	NC_000017.11:g.38343282C>G	GPR179:440435	SO:0001583|missense_variant	unmappedCROSSMAP|mappedUCSC|unmappedNCBI
17	38343375	285272	C	T	SNV	269509	not_provided	MedGen:CN517202	criteria_provided,_multiple_submitters,_no_conflicts	Uncertain_significance	NC_000017.11:g.38343375C>T	GPR179:440435	SO:0001583|missense_variant	unmappedCROSSMAP|mappedUCSC|unmappedNCBI
17	38343659	889636	G	T	SNV	877390	Congenital_stationary_night_blindness_1E|not_provided	MONDO:MONDO:0013807,MedGen:C3281215,OMIM:614565|MedGen:CN517202	criteria_provided,_multiple_submitters,_no_conflicts	Uncertain_significance	NC_000017.11:g.38343659G>T	GPR179:440435	SO:0001583|missense_variant	unmappedCROSSMAP|mappedUCSC|unmappedNCBI
17	38343716	323043	G	T	SNV	328336	Congenital_stationary_night_blindness_1E|not_provided	MONDO:MONDO:0013807,MedGen:C3281215,OMIM:614565|MedGen:CN517202	criteria_provided,_multiple_submitters,_no_conflicts	Benign/Likely_benign	NC_000017.11:g.38343716G>T	GPR179:440435	SO:0001583|missense_variant	unmappedCROSSMAP|mappedUCSC|unmappedNCBI
17	38343729	323044	C	G	SNV	344341	Congenital_stationary_night_blindness_1E|not_provided	MONDO:MONDO:0013807,MedGen:C3281215,OMIM:614565|MedGen:CN517202	criteria_provided,_multiple_submitters,_no_conflicts	Benign/Likely_benign	NC_000017.11:g.38343729C>G	GPR179:440435	SO:0001583|missense_variant	unmappedCROSSMAP|mappedUCSC|unmappedNCBI
19	11104770	251140	C	CAGATAGTCAGTGCTCACCCACAACATTAAGGATATTCCAAATTTGAAACATTCCAAAATCAGAAAAATATTCCAACTCTGAAAATATTCCAAAATCCAAAAAAATTCAAAATCCAAAACACTTCTGGTCCCAAGCATTTTAGAGAAGGGATACTCAACCCAAAATAAGGACAGCAATTCTATAAATTGTGCTACCATCTTGCAGGTCTCAGTTTAACAGCTTTACACCTATTAGCGCACCAGTGCTCATAGCAGTGCTGGGAAATGTGTACAGATGAGGAAACTGAGGCACCGAGAGGGCAGTGGTTCAGAGTCCATGGCCCCTGACTGCTCCCCAGCCCGCCTTTCCAGGGGCCTGGCCTCACTGCGGCAGCGTCCCCGGCTATAGAATGGGCTGGT…	Indels/dup	245483	Hypercholesterolemia,_familial,_1	MONDO:MONDO:0007750,MedGen:C0745103,OMIM:143890,SNOMED_CT:397915002	criteria_provided,_multiple_submitters,_no_conflicts	Pathogenic/Likely_pathogenic	NC_000019.10:g.11104774_11112892dup	LDLR:3949	SO:0001574|splice_acceptor_variant,SO:0001575|splice_donor_variant	unmappedCROSSMAP|unmappedUCSC|unmappedNCBI
19	54118340	866568	G	GAAGCTATGGGGAGGAAGAAGAGGAGCCAGCGATCGAGGATGTGCAGGAGGAGACACAGCTGGATCTTTCCGGGGATTCAGTCAAGACCATCGCC	Indels/dup	856922	Retinitis_pigmentosa|Retinal_dystrophy	Human_Phenotype_Ontology:HP:0000547,MONDO:MONDO:0019200,MeSH:D012174,MedGen:C0035334,OMIM:268000,OMIM:PS268000,Orphanet:ORPHA791,SNOMED_CT:28835009|Human_Phenotype_Ontology:HP:0000556,Human_Phenotype_Ontology:HP:0007736,Human_Phenotype_Ontology:HP:0007910,Human_Phenotype_Ontology:HP:0007974,Human_Phenotype_Ontology:HP:0007982,MONDO:MONDO:0019118,MeSH:D058499,MedGen:C0854723,Orphanet:ORPHA71862,SN…	criteria_provided,_multiple_submitters,_no_conflicts	Likely_pathogenic	NC_000019.10:g.54118351_54118444dup	PRPF31:26121|PRPF31-AS1:121832802	SO:0001589|frameshift_variant	mappedCROSSMAP|mappedUCSC|unmappedNCBI
19	54118358	813211	AAGAG	A	Indels/dup	801457	Retinitis_pigmentosa|not_provided	Human_Phenotype_Ontology:HP:0000547,MONDO:MONDO:0019200,MeSH:D012174,MedGen:C0035334,OMIM:268000,OMIM:PS268000,Orphanet:ORPHA791,SNOMED_CT:28835009|MedGen:CN517202	criteria_provided,_multiple_submitters,_no_conflicts	Pathogenic	NC_000019.10:g.54118359_54118362del	PRPF31:26121|PRPF31-AS1:121832802	SO:0001589|frameshift_variant	mappedCROSSMAP|mappedUCSC|unmappedNCBI
19	54118427	95734	C	T	SNV	101631	Retinitis_pigmentosa|not_provided	Human_Phenotype_Ontology:HP:0000547,MONDO:MONDO:0019200,MeSH:D012174,MedGen:C0035334,OMIM:268000,OMIM:PS268000,Orphanet:ORPHA791,SNOMED_CT:28835009|MedGen:CN517202	criteria_provided,_multiple_submitters,_no_conflicts	Uncertain_significance	NC_000019.10:g.54118427C>T	PRPF31:26121|PRPF31-AS1:121832802	SO:0001583|missense_variant	mappedCROSSMAP|mappedUCSC|unmappedNCBI
19	54118443	804153	G	A	SNV	791955	Retinitis_pigmentosa|not_provided	Human_Phenotype_Ontology:HP:0000547,MONDO:MONDO:0019200,MeSH:D012174,MedGen:C0035334,OMIM:268000,OMIM:PS268000,Orphanet:ORPHA791,SNOMED_CT:28835009|MedGen:CN517202	criteria_provided,_multiple_submitters,_no_conflicts	Pathogenic	NC_000019.10:g.54118443G>A	PRPF31:26121|PRPF31-AS1:121832802	SO:0001587|nonsense	mappedCROSSMAP|mappedUCSC|unmappedNCBI
19	54118612	987368	A	T	SNV	975543	not_provided	MedGen:CN517202	criteria_provided,_multiple_submitters,_no_conflicts	Pathogenic	NC_000019.10:g.54118612A>T	PRPF31:26121|PRPF31-AS1:121832802	SO:0001587|nonsense	mappedCROSSMAP|mappedUCSC|unmappedNCBI
19	54121847	330096	C	T	SNV	350367	Retinitis_pigmentosa|not_provided	Human_Phenotype_Ontology:HP:0000547,MONDO:MONDO:0019200,MeSH:D012174,MedGen:C0035334,OMIM:268000,OMIM:PS268000,Orphanet:ORPHA791,SNOMED_CT:28835009|MedGen:CN517202	criteria_provided,_multiple_submitters,_no_conflicts	Benign	NC_000019.10:g.54121847C>T	PRPF31:26121|PRPF31-AS1:121832802	SO:0001627|intron_variant	mappedCROSSMAP|mappedUCSC|unmappedNCBI
19	54121858	804347	A	G	SNV	792680	Retinitis_pigmentosa|not_provided	Human_Phenotype_Ontology:HP:0000547,MONDO:MONDO:0019200,MeSH:D012174,MedGen:C0035334,OMIM:268000,OMIM:PS268000,Orphanet:ORPHA791,SNOMED_CT:28835009|MedGen:CN517202	criteria_provided,_multiple_submitters,_no_conflicts	Likely_pathogenic	NC_000019.10:g.54121858A>G	PRPF31:26121|PRPF31-AS1:121832802	SO:0001574|splice_acceptor_variant	mappedCROSSMAP|mappedUCSC|unmappedNCBI
19	54121859	866371	G	A	SNV	857288	Retinal_dystrophy|Retinitis_pigmentosa_11|not_provided	Human_Phenotype_Ontology:HP:0000556,Human_Phenotype_Ontology:HP:0007736,Human_Phenotype_Ontology:HP:0007910,Human_Phenotype_Ontology:HP:0007974,Human_Phenotype_Ontology:HP:0007982,MONDO:MONDO:0019118,MeSH:D058499,MedGen:C0854723,Orphanet:ORPHA71862,SNOMED_CT:314407005|MONDO:MONDO:0010828,MedGen:C1838601,OMIM:600138|MedGen:CN517202	criteria_provided,_multiple_submitters,_no_conflicts	Likely_pathogenic	NC_000019.10:g.54121859G>A	PRPF31:26121|PRPF31-AS1:121832802	SO:0001574|splice_acceptor_variant	mappedCROSSMAP|mappedUCSC|unmappedNCBI
19	54121899	808646	T	TC	Indels/dup	797922	Retinitis_pigmentosa|not_provided	Human_Phenotype_Ontology:HP:0000547,MONDO:MONDO:0019200,MeSH:D012174,MedGen:C0035334,OMIM:268000,OMIM:PS268000,Orphanet:ORPHA791,SNOMED_CT:28835009|MedGen:CN517202	criteria_provided,_multiple_submitters,_no_conflicts	Pathogenic/Likely_pathogenic	NC_000019.10:g.54121900dup	PRPF31:26121|PRPF31-AS1:121832802	SO:0001589|frameshift_variant	mappedCROSSMAP|mappedUCSC|unmappedNCBI
19	54122500	866645	TCATC	T	Indels/dup	856925	Retinal_dystrophy|not_provided	Human_Phenotype_Ontology:HP:0000556,Human_Phenotype_Ontology:HP:0007736,Human_Phenotype_Ontology:HP:0007910,Human_Phenotype_Ontology:HP:0007974,Human_Phenotype_Ontology:HP:0007982,MONDO:MONDO:0019118,MeSH:D058499,MedGen:C0854723,Orphanet:ORPHA71862,SNOMED_CT:314407005|MedGen:CN517202	criteria_provided,_multiple_submitters,_no_conflicts	Pathogenic	NC_000019.10:g.54122504_54122507del	PRPF31:26121|PRPF31-AS1:121832802	SO:0001589|frameshift_variant	mappedCROSSMAP|mappedUCSC|unmappedNCBI
19	54122530	1275773	CAA	C	Indels/dup	1265654	not_provided	MedGen:CN517202	criteria_provided,_multiple_submitters,_no_conflicts	Pathogenic	NC_000019.10:g.54122532_54122533del	PRPF31:26121|PRPF31-AS1:121832802	SO:0001589|frameshift_variant	mappedCROSSMAP|mappedUCSC|unmappedNCBI
19	54122601	330097	G	A	SNV	350368	Retinitis_pigmentosa|not_provided	Human_Phenotype_Ontology:HP:0000547,MONDO:MONDO:0019200,MeSH:D012174,MedGen:C0035334,OMIM:268000,OMIM:PS268000,Orphanet:ORPHA791,SNOMED_CT:28835009|MedGen:CN517202	criteria_provided,_multiple_submitters,_no_conflicts	Benign	NC_000019.10:g.54122601G>A	PRPF31:26121|PRPF31-AS1:121832802	SO:0001627|intron_variant	mappedCROSSMAP|mappedUCSC|unmappedNCBI
19	54123452	866142	A	C	SNV	857290	Retinal_dystrophy|not_provided	Human_Phenotype_Ontology:HP:0000556,Human_Phenotype_Ontology:HP:0007736,Human_Phenotype_Ontology:HP:0007910,Human_Phenotype_Ontology:HP:0007974,Human_Phenotype_Ontology:HP:0007982,MONDO:MONDO:0019118,MeSH:D058499,MedGen:C0854723,Orphanet:ORPHA71862,SNOMED_CT:314407005|MedGen:CN517202	criteria_provided,_multiple_submitters,_no_conflicts	Pathogenic/Likely_pathogenic	NC_000019.10:g.54123452A>C	PRPF31:26121|PRPF31-AS1:121832802	SO:0001574|splice_acceptor_variant	mappedCROSSMAP|mappedUCSC|unmappedNCBI
19	54123556	1065676	C	T	SNV	1054123	Retinitis_pigmentosa_11|not_provided	MONDO:MONDO:0010828,MedGen:C1838601,OMIM:600138|MedGen:CN517202	criteria_provided,_multiple_submitters,_no_conflicts	Pathogenic/Likely_pathogenic	NC_000019.10:g.54123556C>T	PRPF31:26121|PRPF31-AS1:121832802	SO:0001587|nonsense	mappedCROSSMAP|mappedUCSC|unmappedNCBI
19	54123561	372779	G	T	SNV	360464	Retinal_dystrophy|not_provided	Human_Phenotype_Ontology:HP:0000556,Human_Phenotype_Ontology:HP:0007736,Human_Phenotype_Ontology:HP:0007910,Human_Phenotype_Ontology:HP:0007974,Human_Phenotype_Ontology:HP:0007982,MONDO:MONDO:0019118,MeSH:D058499,MedGen:C0854723,Orphanet:ORPHA71862,SNOMED_CT:314407005|MedGen:CN517202	criteria_provided,_multiple_submitters,_no_conflicts	Pathogenic	NC_000019.10:g.54123561G>T	PRPF31:26121|PRPF31-AS1:121832802	SO:0001575|splice_donor_variant	mappedCROSSMAP|mappedUCSC|unmappedNCBI
19	54123563	4360	A	G	SNV	19399	Retinal_dystrophy|Retinitis_pigmentosa_11|not_provided	Human_Phenotype_Ontology:HP:0000556,Human_Phenotype_Ontology:HP:0007736,Human_Phenotype_Ontology:HP:0007910,Human_Phenotype_Ontology:HP:0007974,Human_Phenotype_Ontology:HP:0007982,MONDO:MONDO:0019118,MeSH:D058499,MedGen:C0854723,Orphanet:ORPHA71862,SNOMED_CT:314407005|MONDO:MONDO:0010828,MedGen:C1838601,OMIM:600138|MedGen:CN517202	criteria_provided,_multiple_submitters,_no_conflicts	Pathogenic/Likely_pathogenic	NC_000019.10:g.54123563A>G	PRPF31:26121|PRPF31-AS1:121832802	SO:0001627|intron_variant	mappedCROSSMAP|mappedUCSC|unmappedNCBI
19	54123749	1462216	G	A	SNV	1507543	Retinitis_pigmentosa_11|not_provided	MONDO:MONDO:0010828,MedGen:C1838601,OMIM:600138|MedGen:CN517202	criteria_provided,_multiple_submitters,_no_conflicts	Uncertain_significance	NC_000019.10:g.54123749G>A	PRPF31:26121|PRPF31-AS1:121832802	SO:0001819|synonymous_variant	mappedCROSSMAP|mappedUCSC|unmappedNCBI
19	54123778	892668	G	A	SNV	882464	Retinitis_pigmentosa|not_provided	Human_Phenotype_Ontology:HP:0000547,MONDO:MONDO:0019200,MeSH:D012174,MedGen:C0035334,OMIM:268000,OMIM:PS268000,Orphanet:ORPHA791,SNOMED_CT:28835009|MedGen:CN517202	criteria_provided,_multiple_submitters,_no_conflicts	Uncertain_significance	NC_000019.10:g.54123778G>A	PRPF31:26121|PRPF31-AS1:121832802	SO:0001583|missense_variant	mappedCROSSMAP|mappedUCSC|unmappedNCBI
19	54123785	330098	G	A	SNV	350369	Retinitis_pigmentosa|not_provided	Human_Phenotype_Ontology:HP:0000547,MONDO:MONDO:0019200,MeSH:D012174,MedGen:C0035334,OMIM:268000,OMIM:PS268000,Orphanet:ORPHA791,SNOMED_CT:28835009|MedGen:CN517202	criteria_provided,_multiple_submitters,_no_conflicts	Benign	NC_000019.10:g.54123785G>A	PRPF31:26121|PRPF31-AS1:121832802	SO:0001819|synonymous_variant	mappedCROSSMAP|mappedUCSC|unmappedNCBI
19	54123794	804158	C	A	SNV	791958	Retinitis_pigmentosa|Retinal_dystrophy	Human_Phenotype_Ontology:HP:0000547,MONDO:MONDO:0019200,MeSH:D012174,MedGen:C0035334,OMIM:268000,OMIM:PS268000,Orphanet:ORPHA791,SNOMED_CT:28835009|Human_Phenotype_Ontology:HP:0000556,Human_Phenotype_Ontology:HP:0007736,Human_Phenotype_Ontology:HP:0007910,Human_Phenotype_Ontology:HP:0007974,Human_Phenotype_Ontology:HP:0007982,MONDO:MONDO:0019118,MeSH:D058499,MedGen:C0854723,Orphanet:ORPHA71862,SN…	criteria_provided,_multiple_submitters,_no_conflicts	Pathogenic/Likely_pathogenic	NC_000019.10:g.54123794C>A	PRPF31:26121|PRPF31-AS1:121832802	SO:0001587|nonsense	mappedCROSSMAP|mappedUCSC|unmappedNCBI
19	54123800	444484	GGC	G	Indels/dup	438124	Retinitis_pigmentosa|not_provided	Human_Phenotype_Ontology:HP:0000547,MONDO:MONDO:0019200,MeSH:D012174,MedGen:C0035334,OMIM:268000,OMIM:PS268000,Orphanet:ORPHA791,SNOMED_CT:28835009|MedGen:CN517202	criteria_provided,_multiple_submitters,_no_conflicts	Pathogenic/Likely_pathogenic	NC_000019.10:g.54123801GC[1]	PRPF31:26121|PRPF31-AS1:121832802	SO:0001589|frameshift_variant	mappedCROSSMAP|mappedUCSC|unmappedNCBI
19	54123853	500443	G	A	SNV	491867	Retinitis_pigmentosa_11|not_provided	MONDO:MONDO:0010828,MedGen:C1838601,OMIM:600138|MedGen:CN517202	criteria_provided,_multiple_submitters,_no_conflicts	Uncertain_significance	NC_000019.10:g.54123853G>A	PRPF31:26121|PRPF31-AS1:121832802	SO:0001583|missense_variant	mappedCROSSMAP|mappedUCSC|unmappedNCBI
19	54124498	866370	G	A	SNV	857291	Retinal_dystrophy|not_provided	Human_Phenotype_Ontology:HP:0000556,Human_Phenotype_Ontology:HP:0007736,Human_Phenotype_Ontology:HP:0007910,Human_Phenotype_Ontology:HP:0007974,Human_Phenotype_Ontology:HP:0007982,MONDO:MONDO:0019118,MeSH:D058499,MedGen:C0854723,Orphanet:ORPHA71862,SNOMED_CT:314407005|MedGen:CN517202	criteria_provided,_multiple_submitters,_no_conflicts	Pathogenic	NC_000019.10:g.54124498G>A	PRPF31:26121|PRPF31-AS1:121832802	SO:0001574|splice_acceptor_variant	mappedCROSSMAP|mappedUCSC|unmappedNCBI
19	54124507	893469	G	A	SNV	882467	Retinitis_pigmentosa|not_provided	Human_Phenotype_Ontology:HP:0000547,MONDO:MONDO:0019200,MeSH:D012174,MedGen:C0035334,OMIM:268000,OMIM:PS268000,Orphanet:ORPHA791,SNOMED_CT:28835009|MedGen:CN517202	criteria_provided,_multiple_submitters,_no_conflicts	Uncertain_significance	NC_000019.10:g.54124507G>A	PRPF31:26121|PRPF31-AS1:121832802	SO:0001583|missense_variant	mappedCROSSMAP|mappedUCSC|unmappedNCBI
19	54124536	330100	C	T	SNV	350373	Retinitis_pigmentosa|Retinitis_pigmentosa_11|not_provided	Human_Phenotype_Ontology:HP:0000547,MONDO:MONDO:0019200,MeSH:D012174,MedGen:C0035334,OMIM:268000,OMIM:PS268000,Orphanet:ORPHA791,SNOMED_CT:28835009|MONDO:MONDO:0010828,MedGen:C1838601,OMIM:600138|MedGen:CN517202	criteria_provided,_multiple_submitters,_no_conflicts	Benign	NC_000019.10:g.54124536C>T	PRPF31:26121|PRPF31-AS1:121832802	SO:0001819|synonymous_variant	mappedCROSSMAP|mappedUCSC|unmappedNCBI
19	54124556	449506	TCGGGGCCCAG	T	Indels/dup	446187	not_provided	MedGen:CN517202	criteria_provided,_multiple_submitters,_no_conflicts	Pathogenic	NC_000019.10:g.54124559_54124568del	PRPF31:26121|PRPF31-AS1:121832802	SO:0001589|frameshift_variant	mappedCROSSMAP|mappedUCSC|unmappedNCBI
19	54124622	866478	T	G	SNV	856937	Retinal_dystrophy|not_provided	Human_Phenotype_Ontology:HP:0000556,Human_Phenotype_Ontology:HP:0007736,Human_Phenotype_Ontology:HP:0007910,Human_Phenotype_Ontology:HP:0007974,Human_Phenotype_Ontology:HP:0007982,MONDO:MONDO:0019118,MeSH:D058499,MedGen:C0854723,Orphanet:ORPHA71862,SNOMED_CT:314407005|MedGen:CN517202	criteria_provided,_multiple_submitters,_no_conflicts	Uncertain_significance	NC_000019.10:g.54124622T>G	PRPF31:26121|PRPF31-AS1:121832802	SO:0001583|missense_variant	mappedCROSSMAP|mappedUCSC|unmappedNCBI
19	54126561	1298786	G	A	SNV	1288648	not_provided	MedGen:CN517202	criteria_provided,_multiple_submitters,_no_conflicts	Uncertain_significance	NC_000019.10:g.54126561G>A	PRPF31:26121|PRPF31-AS1:121832802	SO:0001583|missense_variant	mappedCROSSMAP|mappedUCSC|unmappedNCBI
19	54126567	865976	T	C	SNV	856939	Retinitis_pigmentosa|Retinal_dystrophy|not_provided	Human_Phenotype_Ontology:HP:0000547,MONDO:MONDO:0019200,MeSH:D012174,MedGen:C0035334,OMIM:268000,OMIM:PS268000,Orphanet:ORPHA791,SNOMED_CT:28835009|Human_Phenotype_Ontology:HP:0000556,Human_Phenotype_Ontology:HP:0007736,Human_Phenotype_Ontology:HP:0007910,Human_Phenotype_Ontology:HP:0007974,Human_Phenotype_Ontology:HP:0007982,MONDO:MONDO:0019118,MeSH:D058499,MedGen:C0854723,Orphanet:ORPHA71862,SN…	criteria_provided,_multiple_submitters,_no_conflicts	Pathogenic/Likely_pathogenic	NC_000019.10:g.54126567T>C	PRPF31:26121	SO:0001583|missense_variant	mappedCROSSMAP|mappedUCSC|unmappedNCBI
19	54126607	811919	C	T	SNV	800157	Retinitis_pigmentosa_11|not_provided	MONDO:MONDO:0010828,MedGen:C1838601,OMIM:600138|MedGen:CN517202	criteria_provided,_multiple_submitters,_no_conflicts	Uncertain_significance	NC_000019.10:g.54126607C>T	PRPF31:26121	SO:0001583|missense_variant	mappedCROSSMAP|mappedUCSC|unmappedNCBI
19	54128074	280597	TG	T	Indels/dup	264956	Retinitis_pigmentosa|not_provided	Human_Phenotype_Ontology:HP:0000547,MONDO:MONDO:0019200,MeSH:D012174,MedGen:C0035334,OMIM:268000,OMIM:PS268000,Orphanet:ORPHA791,SNOMED_CT:28835009|MedGen:CN517202	criteria_provided,_multiple_submitters,_no_conflicts	Pathogenic/Likely_pathogenic	NC_000019.10:g.54128077del	PRPF31:26121	SO:0001589|frameshift_variant	mappedCROSSMAP|mappedUCSC|unmappedNCBI
19	54128103	893773	C	T	SNV	882469	Retinitis_pigmentosa|not_provided	Human_Phenotype_Ontology:HP:0000547,MONDO:MONDO:0019200,MeSH:D012174,MedGen:C0035334,OMIM:268000,OMIM:PS268000,Orphanet:ORPHA791,SNOMED_CT:28835009|MedGen:CN517202	criteria_provided,_multiple_submitters,_no_conflicts	Uncertain_significance	NC_000019.10:g.54128103C>T	PRPF31:26121	SO:0001583|missense_variant	mappedCROSSMAP|mappedUCSC|unmappedNCBI
19	54128119	546035	G	A	SNV	536532	Retinitis_pigmentosa|Retinitis_pigmentosa_11|not_provided	Human_Phenotype_Ontology:HP:0000547,MONDO:MONDO:0019200,MeSH:D012174,MedGen:C0035334,OMIM:268000,OMIM:PS268000,Orphanet:ORPHA791,SNOMED_CT:28835009|MONDO:MONDO:0010828,MedGen:C1838601,OMIM:600138|MedGen:CN517202	criteria_provided,_multiple_submitters,_no_conflicts	Pathogenic/Likely_pathogenic	NC_000019.10:g.54128119G>A	PRPF31:26121	SO:0001587|nonsense	mappedCROSSMAP|mappedUCSC|unmappedNCBI
19	54128166	866533	CT	C	Indels/dup	856942	Retinal_dystrophy|not_provided	Human_Phenotype_Ontology:HP:0000556,Human_Phenotype_Ontology:HP:0007736,Human_Phenotype_Ontology:HP:0007910,Human_Phenotype_Ontology:HP:0007974,Human_Phenotype_Ontology:HP:0007982,MONDO:MONDO:0019118,MeSH:D058499,MedGen:C0854723,Orphanet:ORPHA71862,SNOMED_CT:314407005|MedGen:CN517202	criteria_provided,_multiple_submitters,_no_conflicts	Pathogenic/Likely_pathogenic	NC_000019.10:g.54128167del	PRPF31:26121	SO:0001589|frameshift_variant	mappedCROSSMAP|mappedUCSC|unmappedNCBI
19	54128175	866200	C	T	SNV	856943	Retinal_dystrophy|not_provided	Human_Phenotype_Ontology:HP:0000556,Human_Phenotype_Ontology:HP:0007736,Human_Phenotype_Ontology:HP:0007910,Human_Phenotype_Ontology:HP:0007974,Human_Phenotype_Ontology:HP:0007982,MONDO:MONDO:0019118,MeSH:D058499,MedGen:C0854723,Orphanet:ORPHA71862,SNOMED_CT:314407005|MedGen:CN517202	criteria_provided,_multiple_submitters,_no_conflicts	Pathogenic/Likely_pathogenic	NC_000019.10:g.54128175C>T	PRPF31:26121	SO:0001587|nonsense	mappedCROSSMAP|mappedUCSC|unmappedNCBI
19	54128187	236425	C	T	SNV	238096	Retinitis_pigmentosa|Retinal_dystrophy|not_provided	Human_Phenotype_Ontology:HP:0000547,MONDO:MONDO:0019200,MeSH:D012174,MedGen:C0035334,OMIM:268000,OMIM:PS268000,Orphanet:ORPHA791,SNOMED_CT:28835009|Human_Phenotype_Ontology:HP:0000556,Human_Phenotype_Ontology:HP:0007736,Human_Phenotype_Ontology:HP:0007910,Human_Phenotype_Ontology:HP:0007974,Human_Phenotype_Ontology:HP:0007982,MONDO:MONDO:0019118,MeSH:D058499,MedGen:C0854723,Orphanet:ORPHA71862,SN…	criteria_provided,_multiple_submitters,_no_conflicts	Pathogenic/Likely_pathogenic	NC_000019.10:g.54128187C>T	PRPF31:26121	SO:0001587|nonsense	mappedCROSSMAP|mappedUCSC|unmappedNCBI
19	54128201	193720	G	A	SNV	190883	Retinal_dystrophy|not_provided	Human_Phenotype_Ontology:HP:0000556,Human_Phenotype_Ontology:HP:0007736,Human_Phenotype_Ontology:HP:0007910,Human_Phenotype_Ontology:HP:0007974,Human_Phenotype_Ontology:HP:0007982,MONDO:MONDO:0019118,MeSH:D058499,MedGen:C0854723,Orphanet:ORPHA71862,SNOMED_CT:314407005|MedGen:CN517202	criteria_provided,_multiple_submitters,_no_conflicts	Pathogenic/Likely_pathogenic	NC_000019.10:g.54128201G>A	PRPF31:26121	SO:0001575|splice_donor_variant	mappedCROSSMAP|mappedUCSC|unmappedNCBI
19	54128205	636224	G	A	SNV	624041	Retinal_dystrophy|not_provided	Human_Phenotype_Ontology:HP:0000556,Human_Phenotype_Ontology:HP:0007736,Human_Phenotype_Ontology:HP:0007910,Human_Phenotype_Ontology:HP:0007974,Human_Phenotype_Ontology:HP:0007982,MONDO:MONDO:0019118,MeSH:D058499,MedGen:C0854723,Orphanet:ORPHA71862,SNOMED_CT:314407005|MedGen:CN517202	criteria_provided,_multiple_submitters,_no_conflicts	Uncertain_significance	NC_000019.10:g.54128205G>A	PRPF31:26121	SO:0001627|intron_variant	mappedCROSSMAP|mappedUCSC|unmappedNCBI
19	54128299	330103	C	A	SNV	344205	Retinitis_pigmentosa|not_provided	Human_Phenotype_Ontology:HP:0000547,MONDO:MONDO:0019200,MeSH:D012174,MedGen:C0035334,OMIM:268000,OMIM:PS268000,Orphanet:ORPHA791,SNOMED_CT:28835009|MedGen:CN517202	criteria_provided,_multiple_submitters,_no_conflicts	Likely_benign	NC_000019.10:g.54128299C>A	PRPF31:26121	SO:0001627|intron_variant	mappedCROSSMAP|mappedUCSC|unmappedNCBI
19	54128303	813074	A	G	SNV	801466	Retinitis_pigmentosa|not_provided	Human_Phenotype_Ontology:HP:0000547,MONDO:MONDO:0019200,MeSH:D012174,MedGen:C0035334,OMIM:268000,OMIM:PS268000,Orphanet:ORPHA791,SNOMED_CT:28835009|MedGen:CN517202	criteria_provided,_multiple_submitters,_no_conflicts	Pathogenic	NC_000019.10:g.54128303A>G	PRPF31:26121	SO:0001574|splice_acceptor_variant	mappedCROSSMAP|mappedUCSC|unmappedNCBI
19	54128314	867171	GA	G	Indels/dup	856944	Retinal_dystrophy|not_provided	Human_Phenotype_Ontology:HP:0000556,Human_Phenotype_Ontology:HP:0007736,Human_Phenotype_Ontology:HP:0007910,Human_Phenotype_Ontology:HP:0007974,Human_Phenotype_Ontology:HP:0007982,MONDO:MONDO:0019118,MeSH:D058499,MedGen:C0854723,Orphanet:ORPHA71862,SNOMED_CT:314407005|MedGen:CN517202	criteria_provided,_multiple_submitters,_no_conflicts	Pathogenic	NC_000019.10:g.54128315del	PRPF31:26121	SO:0001587|nonsense	mappedCROSSMAP|mappedUCSC|unmappedNCBI
19	54128360	866822	C	G	SNV	856946	Retinal_dystrophy|not_provided	Human_Phenotype_Ontology:HP:0000556,Human_Phenotype_Ontology:HP:0007736,Human_Phenotype_Ontology:HP:0007910,Human_Phenotype_Ontology:HP:0007974,Human_Phenotype_Ontology:HP:0007982,MONDO:MONDO:0019118,MeSH:D058499,MedGen:C0854723,Orphanet:ORPHA71862,SNOMED_CT:314407005|MedGen:CN517202	criteria_provided,_multiple_submitters,_no_conflicts	Uncertain_significance	NC_000019.10:g.54128360C>G	PRPF31:26121	SO:0001583|missense_variant	mappedCROSSMAP|mappedUCSC|unmappedNCBI
19	54128379	987444	T	G	SNV	975545	Retinitis_pigmentosa_11|not_provided	MONDO:MONDO:0010828,MedGen:C1838601,OMIM:600138|MedGen:CN517202	criteria_provided,_multiple_submitters,_no_conflicts	Pathogenic/Likely_pathogenic	NC_000019.10:g.54128379T>G	PRPF31:26121	SO:0001575|splice_donor_variant	mappedCROSSMAP|mappedUCSC|unmappedNCBI
19	54128380	1379803	CAG	C	Indels/dup	1483182	not_specified|not_provided	MedGen:CN169374|MedGen:CN517202	criteria_provided,_multiple_submitters,_no_conflicts	Uncertain_significance	NC_000019.10:g.54128382_54128383del	PRPF31:26121	SO:0001627|intron_variant	mappedCROSSMAP|mappedUCSC|unmappedNCBI
19	54129048	167537	C	.	SNV	177983	Retinitis_pigmentosa|Retinitis_pigmentosa_11|not_specified|not_provided	Human_Phenotype_Ontology:HP:0000547,MONDO:MONDO:0019200,MeSH:D012174,MedGen:C0035334,OMIM:268000,OMIM:PS268000,Orphanet:ORPHA791,SNOMED_CT:28835009|MONDO:MONDO:0010828,MedGen:C1838601,OMIM:600138|MedGen:CN169374|MedGen:CN517202	criteria_provided,_multiple_submitters,_no_conflicts	Benign	NC_000019.10:g.54129048%3D	PRPF31:26121	SO:0001627|intron_variant	mappedCROSSMAP|mappedUCSC|unmappedNCBI
19	54129075	1297104	C	T	SNV	1286894	Retinitis_pigmentosa|not_provided	Human_Phenotype_Ontology:HP:0000547,MONDO:MONDO:0019200,MeSH:D012174,MedGen:C0035334,OMIM:268000,OMIM:PS268000,Orphanet:ORPHA791,SNOMED_CT:28835009|MedGen:CN517202	criteria_provided,_multiple_submitters,_no_conflicts	Pathogenic/Likely_pathogenic	NC_000019.10:g.54129075C>T	PRPF31:26121	SO:0001587|nonsense	mappedCROSSMAP|mappedUCSC|unmappedNCBI
19	54129116	330106	G	A	SNV	334261	Retinitis_pigmentosa|not_provided	Human_Phenotype_Ontology:HP:0000547,MONDO:MONDO:0019200,MeSH:D012174,MedGen:C0035334,OMIM:268000,OMIM:PS268000,Orphanet:ORPHA791,SNOMED_CT:28835009|MedGen:CN517202	criteria_provided,_multiple_submitters,_no_conflicts	Likely_benign	NC_000019.10:g.54129116G>A	PRPF31:26121	SO:0001819|synonymous_variant	mappedCROSSMAP|mappedUCSC|unmappedNCBI
19	54129140	330107	A	G	SNV	344212	Retinitis_pigmentosa|not_provided	Human_Phenotype_Ontology:HP:0000547,MONDO:MONDO:0019200,MeSH:D012174,MedGen:C0035334,OMIM:268000,OMIM:PS268000,Orphanet:ORPHA791,SNOMED_CT:28835009|MedGen:CN517202	criteria_provided,_multiple_submitters,_no_conflicts	Benign	NC_000019.10:g.54129140A>G	PRPF31:26121	SO:0001819|synonymous_variant	mappedCROSSMAP|mappedUCSC|unmappedNCBI
19	54129178	1213884	C	T	SNV	1203877	Retinitis_pigmentosa_11|not_provided	MONDO:MONDO:0010828,MedGen:C1838601,OMIM:600138|MedGen:CN517202	criteria_provided,_multiple_submitters,_no_conflicts	Uncertain_significance	NC_000019.10:g.54129178C>T	PRPF31:26121	SO:0001583|missense_variant	mappedCROSSMAP|mappedUCSC|unmappedNCBI
19	54129183	167538	C	T	SNV	177036	not_provided	MedGen:CN517202	criteria_provided,_multiple_submitters,_no_conflicts	Pathogenic	NC_000019.10:g.54129183C>T	PRPF31:26121	SO:0001587|nonsense	mappedCROSSMAP|mappedUCSC|unmappedNCBI
19	54129293	330108	G	A	SNV	349353	Retinitis_pigmentosa|not_provided	Human_Phenotype_Ontology:HP:0000547,MONDO:MONDO:0019200,MeSH:D012174,MedGen:C0035334,OMIM:268000,OMIM:PS268000,Orphanet:ORPHA791,SNOMED_CT:28835009|MedGen:CN517202	criteria_provided,_multiple_submitters,_no_conflicts	Uncertain_significance	NC_000019.10:g.54129293G>A	PRPF31:26121	SO:0001583|missense_variant	mappedCROSSMAP|mappedUCSC|unmappedNCBI
19	54129298	330109	A	G	SNV	349354	Retinitis_pigmentosa|not_provided	Human_Phenotype_Ontology:HP:0000547,MONDO:MONDO:0019200,MeSH:D012174,MedGen:C0035334,OMIM:268000,OMIM:PS268000,Orphanet:ORPHA791,SNOMED_CT:28835009|MedGen:CN517202	criteria_provided,_multiple_submitters,_no_conflicts	Benign	NC_000019.10:g.54129298A>G	PRPF31:26121	SO:0001819|synonymous_variant	mappedCROSSMAP|mappedUCSC|unmappedNCBI
19	54129316	894693	C	T	SNV	882471	Retinitis_pigmentosa|not_provided	Human_Phenotype_Ontology:HP:0000547,MONDO:MONDO:0019200,MeSH:D012174,MedGen:C0035334,OMIM:268000,OMIM:PS268000,Orphanet:ORPHA791,SNOMED_CT:28835009|MedGen:CN517202	criteria_provided,_multiple_submitters,_no_conflicts	Benign/Likely_benign	NC_000019.10:g.54129316C>T	PRPF31:26121	SO:0001819|synonymous_variant	mappedCROSSMAP|mappedUCSC|unmappedNCBI
19	54131348	330110	G	A	SNV	349357	Retinitis_pigmentosa|not_provided	Human_Phenotype_Ontology:HP:0000547,MONDO:MONDO:0019200,MeSH:D012174,MedGen:C0035334,OMIM:268000,OMIM:PS268000,Orphanet:ORPHA791,SNOMED_CT:28835009|MedGen:CN517202	criteria_provided,_multiple_submitters,_no_conflicts	Benign	NC_000019.10:g.54131348G>A	PRPF31:26121	SO:0001819|synonymous_variant	mappedCROSSMAP|mappedUCSC|unmappedNCBI
19	54131383	866613	C	G	SNV	856948	Retinal_dystrophy|not_provided	Human_Phenotype_Ontology:HP:0000556,Human_Phenotype_Ontology:HP:0007736,Human_Phenotype_Ontology:HP:0007910,Human_Phenotype_Ontology:HP:0007974,Human_Phenotype_Ontology:HP:0007982,MONDO:MONDO:0019118,MeSH:D058499,MedGen:C0854723,Orphanet:ORPHA71862,SNOMED_CT:314407005|MedGen:CN517202	criteria_provided,_multiple_submitters,_no_conflicts	Uncertain_significance	NC_000019.10:g.54131383C>G	PRPF31:26121	SO:0001583|missense_variant	mappedCROSSMAP|mappedUCSC|unmappedNCBI
19	54131399	330111	C	T	SNV	350377	Retinitis_pigmentosa|Retinitis_pigmentosa_11|not_provided	Human_Phenotype_Ontology:HP:0000547,MONDO:MONDO:0019200,MeSH:D012174,MedGen:C0035334,OMIM:268000,OMIM:PS268000,Orphanet:ORPHA791,SNOMED_CT:28835009|MONDO:MONDO:0010828,MedGen:C1838601,OMIM:600138|MedGen:CN517202	criteria_provided,_multiple_submitters,_no_conflicts	Benign	NC_000019.10:g.54131399C>T	PRPF31:26121	SO:0001819|synonymous_variant	mappedCROSSMAP|mappedUCSC|unmappedNCBI
19	54148163	808650	G	A	SNV	797926	Moyamoya_angiopathy_with_developmental_delay|not_specified|not_provided	.|MedGen:CN169374|MedGen:CN517202	criteria_provided,_multiple_submitters,_no_conflicts	Uncertain_significance	NC_000019.10:g.54148163G>A	CNOT3:4849	SO:0001583|missense_variant	mappedCROSSMAP|mappedUCSC|unmappedNCBI
19	54148468	1221894	C	.	SNV	1213456	not_provided	MedGen:CN517202	criteria_provided,_multiple_submitters,_no_conflicts	Benign	NC_000019.10:g.54148468%3D	CNOT3:4849	SO:0002073|no_sequence_alteration	mappedCROSSMAP|mappedUCSC|unmappedNCBI
19	54152256	1029281	A	G	SNV	1018630	Intellectual_developmental_disorder_with_speech_delay,_autism,_and_dysmorphic_facies|not_provided	MONDO:MONDO:0032864,MedGen:C5231456,OMIM:618672|MedGen:CN517202	criteria_provided,_multiple_submitters,_no_conflicts	Uncertain_significance	NC_000019.10:g.54152256A>G	CNOT3:4849	SO:0001583|missense_variant	mappedCROSSMAP|mappedUCSC|unmappedNCBI
19	54174099	445662	C	T	SNV	438934	not_provided	MedGen:CN517202	criteria_provided,_multiple_submitters,_no_conflicts	Benign/Likely_benign	NC_000019.10:g.54174099C>T	MBOAT7:79143	SO:0001583|missense_variant	mappedCROSSMAP|mappedUCSC|unmappedNCBI
19	54174337	546854	C	T	SNV	537343	Intellectual_disability,_autosomal_recessive_57|not_provided	MONDO:MONDO:0014962,MedGen:C4310673,OMIM:617188|MedGen:CN517202	criteria_provided,_multiple_submitters,_no_conflicts	Uncertain_significance	NC_000019.10:g.54174337C>T	MBOAT7:79143	SO:0001583|missense_variant	mappedCROSSMAP|mappedUCSC|unmappedNCBI
19	54178765	1028296	C	T	SNV	1018633	Intellectual_disability,_autosomal_recessive_57|not_provided	MONDO:MONDO:0014962,MedGen:C4310673,OMIM:617188|MedGen:CN517202	criteria_provided,_multiple_submitters,_no_conflicts	Uncertain_significance	NC_000019.10:g.54178765C>T	MBOAT7:79143	SO:0001583|missense_variant	mappedCROSSMAP|mappedUCSC|unmappedNCBI
19	54180848	268112	CCGGCGGCAATGCAGCCGCACT	C	Indels/dup	263638	Intellectual_disability,_autosomal_recessive_57|not_provided	MONDO:MONDO:0014962,MedGen:C4310673,OMIM:617188|MedGen:CN517202	criteria_provided,_multiple_submitters,_no_conflicts	Pathogenic	NC_000019.10:g.54180859_54180879del	MBOAT7:79143	SO:0001822|inframe_deletion	mappedCROSSMAP|mappedUCSC|unmappedNCBI
19	54180974	1013401	C	G	SNV	1001144	Intellectual_disability,_autosomal_recessive_57|not_provided	MONDO:MONDO:0014962,MedGen:C4310673,OMIM:617188|MedGen:CN517202	criteria_provided,_multiple_submitters,_no_conflicts	Uncertain_significance	NC_000019.10:g.54180974C>G	MBOAT7:79143	SO:0001583|missense_variant	mappedCROSSMAP|mappedUCSC|unmappedNCBI
19	54190465	330122	G	A	SNV	344221	Pontoneocerebellar_hypoplasia|not_specified	MONDO:MONDO:0020135,MedGen:C1261175,OMIM:PS607596,Orphanet:ORPHA98523,SNOMED_CT:373666002|MedGen:CN169374	criteria_provided,_multiple_submitters,_no_conflicts	Likely_benign	NC_000019.10:g.54190465G>A	TSEN34:79042	SO:0001627|intron_variant	mappedCROSSMAP|mappedUCSC|unmappedNCBI
19	54191403	160120	G	A	SNV	169604	Pontoneocerebellar_hypoplasia|not_specified|not_provided	MONDO:MONDO:0020135,MedGen:C1261175,OMIM:PS607596,Orphanet:ORPHA98523,SNOMED_CT:373666002|MedGen:CN169374|MedGen:CN517202	criteria_provided,_multiple_submitters,_no_conflicts	Benign/Likely_benign	NC_000019.10:g.54191403G>A	TSEN34:79042	SO:0001819|synonymous_variant	mappedCROSSMAP|mappedUCSC|unmappedNCBI
19	54191739	330127	C	T	SNV	334276	Pontoneocerebellar_hypoplasia|not_provided	MONDO:MONDO:0020135,MedGen:C1261175,OMIM:PS607596,Orphanet:ORPHA98523,SNOMED_CT:373666002|MedGen:CN517202	criteria_provided,_multiple_submitters,_no_conflicts	Uncertain_significance	NC_000019.10:g.54191739C>T	TSEN34:79042	SO:0001583|missense_variant	mappedCROSSMAP|mappedUCSC|unmappedNCBI
19	54191751	893804	G	C	SNV	882479	Pontoneocerebellar_hypoplasia|not_provided	MONDO:MONDO:0020135,MedGen:C1261175,OMIM:PS607596,Orphanet:ORPHA98523,SNOMED_CT:373666002|MedGen:CN517202	criteria_provided,_multiple_submitters,_no_conflicts	Uncertain_significance	NC_000019.10:g.54191751G>C	TSEN34:79042	SO:0001583|missense_variant	mappedCROSSMAP|mappedUCSC|unmappedNCBI
19	54191791	894713	G	A	SNV	882481	Pontoneocerebellar_hypoplasia|not_provided	MONDO:MONDO:0020135,MedGen:C1261175,OMIM:PS607596,Orphanet:ORPHA98523,SNOMED_CT:373666002|MedGen:CN517202	criteria_provided,_multiple_submitters,_no_conflicts	Benign/Likely_benign	NC_000019.10:g.54191791G>A	TSEN34:79042	SO:0001583|missense_variant	mappedCROSSMAP|mappedUCSC|unmappedNCBI
19	54191811	160119	C	G	SNV	169605	Pontoneocerebellar_hypoplasia|not_specified|not_provided	MONDO:MONDO:0020135,MedGen:C1261175,OMIM:PS607596,Orphanet:ORPHA98523,SNOMED_CT:373666002|MedGen:CN169374|MedGen:CN517202	criteria_provided,_multiple_submitters,_no_conflicts	Benign	NC_000019.10:g.54191811C>G	TSEN34:79042	SO:0001583|missense_variant	mappedCROSSMAP|mappedUCSC|unmappedNCBI
19	54191869	212447	C	T	SNV	208624	Pontocerebellar_hypoplasia_type_2C|Pontoneocerebellar_hypoplasia|not_specified|not_provided	MONDO:MONDO:0012891,MedGen:C2676465,OMIM:612390|MONDO:MONDO:0020135,MedGen:C1261175,OMIM:PS607596,Orphanet:ORPHA98523,SNOMED_CT:373666002|MedGen:CN169374|MedGen:CN517202	criteria_provided,_multiple_submitters,_no_conflicts	Uncertain_significance	NC_000019.10:g.54191869C>T	TSEN34:79042	SO:0001583|missense_variant	mappedCROSSMAP|mappedUCSC|unmappedNCBI
19	54191871	196514	G	A	SNV	193675	not_specified|not_provided	MedGen:CN169374|MedGen:CN517202	criteria_provided,_multiple_submitters,_no_conflicts	Benign/Likely_benign	NC_000019.10:g.54191871G>A	TSEN34:79042	SO:0001583|missense_variant	mappedCROSSMAP|mappedUCSC|unmappedNCBI
19	54192316	137754	C	A	SNV	141457	Pontoneocerebellar_hypoplasia|not_specified|not_provided	MONDO:MONDO:0020135,MedGen:C1261175,OMIM:PS607596,Orphanet:ORPHA98523,SNOMED_CT:373666002|MedGen:CN169374|MedGen:CN517202	criteria_provided,_multiple_submitters,_no_conflicts	Benign	NC_000019.10:g.54192316C>A	TSEN34:79042	SO:0001819|synonymous_variant	mappedCROSSMAP|mappedUCSC|unmappedNCBI
19	54193224	160122	T	.	SNV	169607	Pontoneocerebellar_hypoplasia|not_specified|not_provided	MONDO:MONDO:0020135,MedGen:C1261175,OMIM:PS607596,Orphanet:ORPHA98523,SNOMED_CT:373666002|MedGen:CN169374|MedGen:CN517202	criteria_provided,_multiple_submitters,_no_conflicts	Benign	NC_000019.10:g.54193224%3D	TSEN34:79042	SO:0002073|no_sequence_alteration	mappedCROSSMAP|mappedUCSC|unmappedNCBI
19	54193338	509762	C	T	SNV	507572	not_specified|not_provided	MedGen:CN169374|MedGen:CN517202	criteria_provided,_multiple_submitters,_no_conflicts	Likely_benign	NC_000019.10:g.54193338C>T	TSEN34:79042	SO:0001819|synonymous_variant,SO:0001627|intron_variant	mappedCROSSMAP|mappedUCSC|unmappedNCBI
19	54193391	261679	G	A	SNV	257208	Pontoneocerebellar_hypoplasia|not_specified|not_provided	MONDO:MONDO:0020135,MedGen:C1261175,OMIM:PS607596,Orphanet:ORPHA98523,SNOMED_CT:373666002|MedGen:CN169374|MedGen:CN517202	criteria_provided,_multiple_submitters,_no_conflicts	Benign	NC_000019.10:g.54193391G>A	TSEN34:79042	SO:0001624|3_prime_UTR_variant,SO:0001627|intron_variant	mappedCROSSMAP|mappedUCSC|unmappedNCBI
19	54193471	330133	A	G	SNV	349362	Pontoneocerebellar_hypoplasia|not_provided	MONDO:MONDO:0020135,MedGen:C1261175,OMIM:PS607596,Orphanet:ORPHA98523,SNOMED_CT:373666002|MedGen:CN517202	criteria_provided,_multiple_submitters,_no_conflicts	Benign/Likely_benign	NC_000019.10:g.54193471A>G	TSEN34:79042	SO:0001624|3_prime_UTR_variant,SO:0001627|intron_variant	mappedCROSSMAP|mappedUCSC|unmappedNCBI
19	54193537	892734	T	C	SNV	882482	Pontoneocerebellar_hypoplasia|not_provided	MONDO:MONDO:0020135,MedGen:C1261175,OMIM:PS607596,Orphanet:ORPHA98523,SNOMED_CT:373666002|MedGen:CN517202	criteria_provided,_multiple_submitters,_no_conflicts	Benign/Likely_benign	NC_000019.10:g.54193537T>C	TSEN34:79042	SO:0001624|3_prime_UTR_variant,SO:0001627|intron_variant	mappedCROSSMAP|mappedUCSC|unmappedNCBI
19	54193607	330134	A	C	SNV	334281	Pontoneocerebellar_hypoplasia|not_provided	MONDO:MONDO:0020135,MedGen:C1261175,OMIM:PS607596,Orphanet:ORPHA98523,SNOMED_CT:373666002|MedGen:CN517202	criteria_provided,_multiple_submitters,_no_conflicts	Benign	NC_000019.10:g.54193607A>C	TSEN34:79042	SO:0001624|3_prime_UTR_variant,SO:0001627|intron_variant	mappedCROSSMAP|mappedUCSC|unmappedNCBI
21	46432237	1256693	A	AG	Indels/dup	1247476	Microcephalic_osteodysplastic_primordial_dwarfism_type_II|not_provided	MONDO:MONDO:0008872,MedGen:C0432246,OMIM:210720,Orphanet:ORPHA2637|MedGen:CN517202	criteria_provided,_multiple_submitters,_no_conflicts	Benign	NC_000021.9:g.46432238dup	PCNT:5116	SO:0001627|intron_variant	unmappedCROSSMAP|unmappedUCSC|unmappedNCBI
X	10523193	196261	C	CA	Indels/dup	193422	not_specified|not_provided	MedGen:CN169374|MedGen:CN517202	criteria_provided,_multiple_submitters,_no_conflicts	Benign	NC_000023.11:g.10523194dup	MID1:4281	SO:0001627|intron_variant	unmappedCROSSMAP|unmappedUCSC|unmappedNCBI
X	48901195	444803	G	A	SNV	438443	Inborn_genetic_diseases|not_provided	MeSH:D030342,MedGen:C0950123|MedGen:CN517202	criteria_provided,_multiple_submitters,_no_conflicts	Uncertain_significance	NC_000023.11:g.48901195G>A	PQBP1:10084	SO:0001583|missense_variant	mappedCROSSMAP|mappedUCSC|unmappedNCBI
X	48901927	95309	C	T	SNV	101208	Renpenning_syndrome|History_of_neurodevelopmental_disorder|not_specified|not_provided	MONDO:MONDO:0010653,MedGen:C0796135,OMIM:309500,Orphanet:ORPHA3242|MedGen:C2711754|MedGen:CN169374|MedGen:CN517202	criteria_provided,_multiple_submitters,_no_conflicts	Benign	NC_000023.11:g.48901927C>T	PQBP1:10084	SO:0001627|intron_variant	mappedCROSSMAP|mappedUCSC|unmappedNCBI
X	48902014	95310	G	A	SNV	101209	Renpenning_syndrome|Inborn_genetic_diseases|not_specified|not_provided	MONDO:MONDO:0010653,MedGen:C0796135,OMIM:309500,Orphanet:ORPHA3242|MeSH:D030342,MedGen:C0950123|MedGen:CN169374|MedGen:CN517202	criteria_provided,_multiple_submitters,_no_conflicts	Benign	NC_000023.11:g.48902014G>A	PQBP1:10084	SO:0001819|synonymous_variant,SO:0001627|intron_variant	mappedCROSSMAP|mappedUCSC|unmappedNCBI
X	48902016	589632	C	T	SNV	581024	Inborn_genetic_diseases|not_provided	MeSH:D030342,MedGen:C0950123|MedGen:CN517202	criteria_provided,_multiple_submitters,_no_conflicts	Uncertain_significance	NC_000023.11:g.48902016C>T	PQBP1:10084	SO:0001583|missense_variant,SO:0001627|intron_variant	mappedCROSSMAP|mappedUCSC|unmappedNCBI
X	48902043	1517778	G	A	SNV	1420680	Renpenning_syndrome|not_provided	MONDO:MONDO:0010653,MedGen:C0796135,OMIM:309500,Orphanet:ORPHA3242|MedGen:CN517202	criteria_provided,_multiple_submitters,_no_conflicts	Pathogenic/Likely_pathogenic	NC_000023.11:g.48902043G>A	PQBP1:10084	SO:0001575|splice_donor_variant,SO:0001627|intron_variant	mappedCROSSMAP|mappedUCSC|unmappedNCBI
X	48902048	669383	T	G	SNV	671063	not_provided	MedGen:CN517202	criteria_provided,_multiple_submitters,_no_conflicts	Benign/Likely_benign	NC_000023.11:g.48902048T>G	PQBP1:10084	SO:0001627|intron_variant	mappedCROSSMAP|mappedUCSC|unmappedNCBI
X	48902256	10984	AGCCATGACAAGTCGGACAGGG	A	Indels/dup	26023	Renpenning_syndrome|not_specified|not_provided	MONDO:MONDO:0010653,MedGen:C0796135,OMIM:309500,Orphanet:ORPHA3242|MedGen:CN169374|MedGen:CN517202	criteria_provided,_multiple_submitters,_no_conflicts	Benign/Likely_benign	NC_000023.11:g.48902274_48902294del	PQBP1:10084	SO:0001822|inframe_deletion,SO:0001627|intron_variant	mappedCROSSMAP|mappedUCSC|unmappedNCBI
X	48902390	10979	C	CAG	Indels/dup	26018	Renpenning_syndrome|not_provided	MONDO:MONDO:0010653,MedGen:C0796135,OMIM:309500,Orphanet:ORPHA3242|MedGen:CN517202	criteria_provided,_multiple_submitters,_no_conflicts	Pathogenic	NC_000023.11:g.48902391AG[7]	PQBP1:10084	SO:0001589|frameshift_variant,SO:0001627|intron_variant	mappedCROSSMAP|mappedUCSC|unmappedNCBI
X	48902390	10980	CAGAG	C	Indels/dup	26019	See_cases|Microcephaly|Intellectual_disability|Delayed_speech_and_language_development|Hyperactivity|Renpenning_syndrome|Inborn_genetic_diseases|not_provided	.|Human_Phenotype_Ontology:HP:0000252,Human_Phenotype_Ontology:HP:0001366,Human_Phenotype_Ontology:HP:0005485,Human_Phenotype_Ontology:HP:0005489,Human_Phenotype_Ontology:HP:0005497,MONDO:MONDO:0001149,MedGen:C4551563|Human_Phenotype_Ontology:HP:0000730,Human_Phenotype_Ontology:HP:0001249,Human_Phenotype_Ontology:HP:0001267,Human_Phenotype_Ontology:HP:0001286,Human_Phenotype_Ontology:HP:0002122,H…	criteria_provided,_multiple_submitters,_no_conflicts	Pathogenic/Likely_pathogenic	NC_000023.11:g.48902391AG[4]	PQBP1:10084	SO:0001589|frameshift_variant,SO:0001627|intron_variant	mappedCROSSMAP|mappedUCSC|unmappedNCBI
X	48902403	816841	C	T	SNV	805049	Renpenning_syndrome|Inborn_genetic_diseases	MONDO:MONDO:0010653,MedGen:C0796135,OMIM:309500,Orphanet:ORPHA3242|MeSH:D030342,MedGen:C0950123	criteria_provided,_multiple_submitters,_no_conflicts	Likely_pathogenic	NC_000023.11:g.48902403C>T	PQBP1:10084	SO:0001587|nonsense,SO:0001627|intron_variant	mappedCROSSMAP|mappedUCSC|unmappedNCBI
X	48902415	930267	C	T	SNV	920032	Renpenning_syndrome|not_provided	MONDO:MONDO:0010653,MedGen:C0796135,OMIM:309500,Orphanet:ORPHA3242|MedGen:CN517202	criteria_provided,_multiple_submitters,_no_conflicts	Uncertain_significance	NC_000023.11:g.48902415C>T	PQBP1:10084	SO:0001583|missense_variant,SO:0001627|intron_variant	mappedCROSSMAP|mappedUCSC|unmappedNCBI
X	48902481	561092	C	T	SNV	552259	Renpenning_syndrome|not_provided	MONDO:MONDO:0010653,MedGen:C0796135,OMIM:309500,Orphanet:ORPHA3242|MedGen:CN517202	criteria_provided,_multiple_submitters,_no_conflicts	Uncertain_significance	NC_000023.11:g.48902481C>T	PQBP1:10084	SO:0001583|missense_variant,SO:0001627|intron_variant	mappedCROSSMAP|mappedUCSC|unmappedNCBI
X	48902739	368453	C	T	SNV	339345	Renpenning_syndrome|not_provided	MONDO:MONDO:0010653,MedGen:C0796135,OMIM:309500,Orphanet:ORPHA3242|MedGen:CN517202	criteria_provided,_multiple_submitters,_no_conflicts	Benign	NC_000023.11:g.48902739C>T	PQBP1:10084	SO:0001819|synonymous_variant	mappedCROSSMAP|mappedUCSC|unmappedNCBI
X	48902740	545093	C	T	SNV	535359	Renpenning_syndrome|not_provided	MONDO:MONDO:0010653,MedGen:C0796135,OMIM:309500,Orphanet:ORPHA3242|MedGen:CN517202	criteria_provided,_multiple_submitters,_no_conflicts	Pathogenic	NC_000023.11:g.48902740C>T	PQBP1:10084	SO:0001587|nonsense	mappedCROSSMAP|mappedUCSC|unmappedNCBI
X	48902776	423131	TCA	T	Indels/dup	411390	not_provided	MedGen:CN517202	criteria_provided,_multiple_submitters,_no_conflicts	Pathogenic/Likely_pathogenic	NC_000023.11:g.48902777_48902778del	PQBP1:10084	SO:0001589|frameshift_variant	mappedCROSSMAP|mappedUCSC|unmappedNCBI
X	48902787	722763	C	T	SNV	743366	Inborn_genetic_diseases|not_provided	MeSH:D030342,MedGen:C0950123|MedGen:CN517202	criteria_provided,_multiple_submitters,_no_conflicts	Likely_benign	NC_000023.11:g.48902787C>T	PQBP1:10084	SO:0001819|synonymous_variant	mappedCROSSMAP|mappedUCSC|unmappedNCBI
X	48902788	10982	G	GC	Indels/dup	26021	Renpenning_syndrome|not_provided	MONDO:MONDO:0010653,MedGen:C0796135,OMIM:309500,Orphanet:ORPHA3242|MedGen:CN517202	criteria_provided,_multiple_submitters,_no_conflicts	Pathogenic	NC_000023.11:g.48902794dup	PQBP1:10084	SO:0001589|frameshift_variant	mappedCROSSMAP|mappedUCSC|unmappedNCBI
X	48903025	521458	TC	T	Indels/dup	512694	Inborn_genetic_diseases|not_provided	MeSH:D030342,MedGen:C0950123|MedGen:CN517202	criteria_provided,_multiple_submitters,_no_conflicts	Uncertain_significance	NC_000023.11:g.48903029del	PQBP1:10084	SO:0001589|frameshift_variant	mappedCROSSMAP|mappedUCSC|unmappedNCBI
X	48903070	590224	A	G	SNV	581115	Renpenning_syndrome|History_of_neurodevelopmental_disorder	MONDO:MONDO:0010653,MedGen:C0796135,OMIM:309500,Orphanet:ORPHA3242|MedGen:C2711754	criteria_provided,_multiple_submitters,_no_conflicts	Uncertain_significance	NC_000023.11:g.48903070A>G	PQBP1:10084	SO:0001583|missense_variant	mappedCROSSMAP|mappedUCSC|unmappedNCBI
X	48904831	509462	C	T	SNV	508287	SLC35A2-congenital_disorder_of_glycosylation|not_specified	MONDO:MONDO:0010478,MedGen:C3806688,OMIM:300896,Orphanet:ORPHA356961|MedGen:CN169374	criteria_provided,_multiple_submitters,_no_conflicts	Benign/Likely_benign	NC_000023.11:g.48904831C>T	SLC35A2:7355	SO:0001583|missense_variant	mappedCROSSMAP|mappedUCSC|unmappedNCBI
X	48904832	1092796	G	A	SNV	1086722	SLC35A2-congenital_disorder_of_glycosylation|Inborn_genetic_diseases	MONDO:MONDO:0010478,MedGen:C3806688,OMIM:300896,Orphanet:ORPHA356961|MeSH:D030342,MedGen:C0950123	criteria_provided,_multiple_submitters,_no_conflicts	Likely_benign	NC_000023.11:g.48904832G>A	SLC35A2:7355	SO:0001583|missense_variant,SO:0001819|synonymous_variant	mappedCROSSMAP|mappedUCSC|unmappedNCBI
X	48904839	412236	CCGGAGG	C	Indels/dup	404303	SLC35A2-congenital_disorder_of_glycosylation|not_specified	MONDO:MONDO:0010478,MedGen:C3806688,OMIM:300896,Orphanet:ORPHA356961|MedGen:CN169374	criteria_provided,_multiple_submitters,_no_conflicts	Benign/Likely_benign	NC_000023.11:g.48904841GGAGGC[1]	SLC35A2:7355	SO:0001822|inframe_deletion	mappedCROSSMAP|mappedUCSC|unmappedNCBI
X	48904847	507814	G	A	SNV	508136	SLC35A2-congenital_disorder_of_glycosylation|Inborn_genetic_diseases|not_specified|not_provided	MONDO:MONDO:0010478,MedGen:C3806688,OMIM:300896,Orphanet:ORPHA356961|MeSH:D030342,MedGen:C0950123|MedGen:CN169374|MedGen:CN517202	criteria_provided,_multiple_submitters,_no_conflicts	Benign/Likely_benign	NC_000023.11:g.48904847G>A	SLC35A2:7355	SO:0001583|missense_variant,SO:0001819|synonymous_variant	mappedCROSSMAP|mappedUCSC|unmappedNCBI
X	48904853	589375	A	G	SNV	581116	SLC35A2-congenital_disorder_of_glycosylation|Inborn_genetic_diseases	MONDO:MONDO:0010478,MedGen:C3806688,OMIM:300896,Orphanet:ORPHA356961|MeSH:D030342,MedGen:C0950123	criteria_provided,_multiple_submitters,_no_conflicts	Benign/Likely_benign	NC_000023.11:g.48904853A>G	SLC35A2:7355	SO:0001583|missense_variant,SO:0001819|synonymous_variant	mappedCROSSMAP|mappedUCSC|unmappedNCBI
X	48904918	50364	C	T	SNV	59489	SLC35A2-congenital_disorder_of_glycosylation|not_provided	MONDO:MONDO:0010478,MedGen:C3806688,OMIM:300896,Orphanet:ORPHA356961|MedGen:CN517202	criteria_provided,_multiple_submitters,_no_conflicts	Pathogenic	NC_000023.11:g.48904918C>T	SLC35A2:7355	SO:0001583|missense_variant,SO:0001627|intron_variant	mappedCROSSMAP|mappedUCSC|unmappedNCBI
X	48904919	383041	G	A	SNV	379431	SLC35A2-congenital_disorder_of_glycosylation|Inborn_genetic_diseases|not_specified	MONDO:MONDO:0010478,MedGen:C3806688,OMIM:300896,Orphanet:ORPHA356961|MeSH:D030342,MedGen:C0950123|MedGen:CN169374	criteria_provided,_multiple_submitters,_no_conflicts	Benign/Likely_benign	NC_000023.11:g.48904919G>A	SLC35A2:7355	SO:0001819|synonymous_variant,SO:0001627|intron_variant	mappedCROSSMAP|mappedUCSC|unmappedNCBI
X	48905028	646442	T	C	SNV	650092	SLC35A2-congenital_disorder_of_glycosylation|not_provided	MONDO:MONDO:0010478,MedGen:C3806688,OMIM:300896,Orphanet:ORPHA356961|MedGen:CN517202	criteria_provided,_multiple_submitters,_no_conflicts	Uncertain_significance	NC_000023.11:g.48905028T>C	SLC35A2:7355	SO:0001583|missense_variant,SO:0001627|intron_variant	mappedCROSSMAP|mappedUCSC|unmappedNCBI
X	48905083	282611	G	A	SNV	266848	Inborn_genetic_diseases|not_provided	MeSH:D030342,MedGen:C0950123|MedGen:CN517202	criteria_provided,_multiple_submitters,_no_conflicts	Uncertain_significance	NC_000023.11:g.48905083G>A	SLC35A2:7355	SO:0001583|missense_variant,SO:0001627|intron_variant	mappedCROSSMAP|mappedUCSC|unmappedNCBI
X	48905162	238267	C	T	SNV	243816	SLC35A2-congenital_disorder_of_glycosylation|Inborn_genetic_diseases	MONDO:MONDO:0010478,MedGen:C3806688,OMIM:300896,Orphanet:ORPHA356961|MeSH:D030342,MedGen:C0950123	criteria_provided,_multiple_submitters,_no_conflicts	Likely_benign	NC_000023.11:g.48905162C>T	SLC35A2:7355	SO:0001819|synonymous_variant,SO:0001627|intron_variant	mappedCROSSMAP|mappedUCSC|unmappedNCBI
X	48905186	1590785	G	A	SNV	1555264	SLC35A2-congenital_disorder_of_glycosylation|Inborn_genetic_diseases	MONDO:MONDO:0010478,MedGen:C3806688,OMIM:300896,Orphanet:ORPHA356961|MeSH:D030342,MedGen:C0950123	criteria_provided,_multiple_submitters,_no_conflicts	Likely_benign	NC_000023.11:g.48905186G>A	SLC35A2:7355	SO:0001819|synonymous_variant,SO:0001627|intron_variant	mappedCROSSMAP|mappedUCSC|unmappedNCBI
X	48905209	863795	G	A	SNV	850113	SLC35A2-congenital_disorder_of_glycosylation|Inborn_genetic_diseases	MONDO:MONDO:0010478,MedGen:C3806688,OMIM:300896,Orphanet:ORPHA356961|MeSH:D030342,MedGen:C0950123	criteria_provided,_multiple_submitters,_no_conflicts	Uncertain_significance	NC_000023.11:g.48905209G>A	SLC35A2:7355	SO:0001583|missense_variant,SO:0001627|intron_variant	mappedCROSSMAP|mappedUCSC|unmappedNCBI
X	48905270	541109	G	A	SNV	535179	SLC35A2-congenital_disorder_of_glycosylation|Inborn_genetic_diseases	MONDO:MONDO:0010478,MedGen:C3806688,OMIM:300896,Orphanet:ORPHA356961|MeSH:D030342,MedGen:C0950123	criteria_provided,_multiple_submitters,_no_conflicts	Benign/Likely_benign	NC_000023.11:g.48905270G>A	SLC35A2:7355	SO:0001819|synonymous_variant,SO:0001627|intron_variant	mappedCROSSMAP|mappedUCSC|unmappedNCBI
X	48905273	635117	GGA	G	Indels/dup	622952	non-lesional_focal_epilepsy|SLC35A2-congenital_disorder_of_glycosylation	.|MONDO:MONDO:0010478,MedGen:C3806688,OMIM:300896,Orphanet:ORPHA356961	criteria_provided,_multiple_submitters,_no_conflicts	Pathogenic	NC_000023.11:g.48905274GA[2]	SLC35A2:7355	SO:0001589|frameshift_variant,SO:0001627|intron_variant	mappedCROSSMAP|mappedUCSC|unmappedNCBI
X	48905294	932492	G	A	SNV	921017	SLC35A2-congenital_disorder_of_glycosylation|not_provided	MONDO:MONDO:0010478,MedGen:C3806688,OMIM:300896,Orphanet:ORPHA356961|MedGen:CN517202	criteria_provided,_multiple_submitters,_no_conflicts	Likely_benign	NC_000023.11:g.48905294G>A	SLC35A2:7355	SO:0001819|synonymous_variant,SO:0001627|intron_variant	mappedCROSSMAP|mappedUCSC|unmappedNCBI
X	48905315	390888	G	A	SNV	378359	SLC35A2-congenital_disorder_of_glycosylation|not_provided	MONDO:MONDO:0010478,MedGen:C3806688,OMIM:300896,Orphanet:ORPHA356961|MedGen:CN517202	criteria_provided,_multiple_submitters,_no_conflicts	Likely_benign	NC_000023.11:g.48905315G>A	SLC35A2:7355	SO:0001819|synonymous_variant,SO:0001627|intron_variant	mappedCROSSMAP|mappedUCSC|unmappedNCBI
X	48905331	810588	C	T	SNV	798317	SLC35A2-congenital_disorder_of_glycosylation|not_provided	MONDO:MONDO:0010478,MedGen:C3806688,OMIM:300896,Orphanet:ORPHA356961|MedGen:CN517202	criteria_provided,_multiple_submitters,_no_conflicts	Uncertain_significance	NC_000023.11:g.48905331C>T	SLC35A2:7355	SO:0001583|missense_variant,SO:0001627|intron_variant	mappedCROSSMAP|mappedUCSC|unmappedNCBI
X	48905348	383300	G	A	SNV	378363	SLC35A2-congenital_disorder_of_glycosylation|Inborn_genetic_diseases|not_specified	MONDO:MONDO:0010478,MedGen:C3806688,OMIM:300896,Orphanet:ORPHA356961|MeSH:D030342,MedGen:C0950123|MedGen:CN169374	criteria_provided,_multiple_submitters,_no_conflicts	Benign/Likely_benign	NC_000023.11:g.48905348G>A	SLC35A2:7355	SO:0001819|synonymous_variant,SO:0001627|intron_variant	mappedCROSSMAP|mappedUCSC|unmappedNCBI
X	48905412	647909	C	T	SNV	650094	SLC35A2-congenital_disorder_of_glycosylation|not_provided	MONDO:MONDO:0010478,MedGen:C3806688,OMIM:300896,Orphanet:ORPHA356961|MedGen:CN517202	criteria_provided,_multiple_submitters,_no_conflicts	Uncertain_significance	NC_000023.11:g.48905412C>T	SLC35A2:7355	SO:0001583|missense_variant,SO:0001627|intron_variant	mappedCROSSMAP|mappedUCSC|unmappedNCBI
X	48905462	512042	G	T	SNV	508680	SLC35A2-congenital_disorder_of_glycosylation|not_specified|not_provided	MONDO:MONDO:0010478,MedGen:C3806688,OMIM:300896,Orphanet:ORPHA356961|MedGen:CN169374|MedGen:CN517202	criteria_provided,_multiple_submitters,_no_conflicts	Likely_benign	NC_000023.11:g.48905462G>T	SLC35A2:7355	SO:0001819|synonymous_variant,SO:0001627|intron_variant	mappedCROSSMAP|mappedUCSC|unmappedNCBI
X	48909852	392307	C	A	SNV	379432	SLC35A2-congenital_disorder_of_glycosylation|not_provided	MONDO:MONDO:0010478,MedGen:C3806688,OMIM:300896,Orphanet:ORPHA356961|MedGen:CN517202	criteria_provided,_multiple_submitters,_no_conflicts	Uncertain_significance	NC_000023.11:g.48909852C>A	SLC35A2:7355	SO:0001583|missense_variant,SO:0001627|intron_variant	mappedCROSSMAP|mappedUCSC|unmappedNCBI
X	48911547	385814	C	G	SNV	379302	SLC35A2-congenital_disorder_of_glycosylation|Inborn_genetic_diseases|not_specified	MONDO:MONDO:0010478,MedGen:C3806688,OMIM:300896,Orphanet:ORPHA356961|MeSH:D030342,MedGen:C0950123|MedGen:CN169374	criteria_provided,_multiple_submitters,_no_conflicts	Benign/Likely_benign	NC_000023.11:g.48911547C>G	SLC35A2:7355	SO:0001819|synonymous_variant,SO:0001627|intron_variant	mappedCROSSMAP|mappedUCSC|unmappedNCBI
X	48911565	695628	C	A	SNV	685022	SLC35A2-congenital_disorder_of_glycosylation|not_provided	MONDO:MONDO:0010478,MedGen:C3806688,OMIM:300896,Orphanet:ORPHA356961|MedGen:CN517202	criteria_provided,_multiple_submitters,_no_conflicts	Benign/Likely_benign	NC_000023.11:g.48911565C>A	SLC35A2:7355	SO:0001583|missense_variant,SO:0001627|intron_variant	mappedCROSSMAP|mappedUCSC|unmappedNCBI
X	48911594	380583	G	T	SNV	379305	SLC35A2-congenital_disorder_of_glycosylation|Inborn_genetic_diseases|not_specified|not_provided	MONDO:MONDO:0010478,MedGen:C3806688,OMIM:300896,Orphanet:ORPHA356961|MeSH:D030342,MedGen:C0950123|MedGen:CN169374|MedGen:CN517202	criteria_provided,_multiple_submitters,_no_conflicts	Benign	NC_000023.11:g.48911594G>T	SLC35A2:7355	SO:0001583|missense_variant,SO:0001627|intron_variant	mappedCROSSMAP|mappedUCSC|unmappedNCBI
X	48911607	474047	G	C	SNV	470870	SLC35A2-congenital_disorder_of_glycosylation|Inborn_genetic_diseases|not_specified|not_provided	MONDO:MONDO:0010478,MedGen:C3806688,OMIM:300896,Orphanet:ORPHA356961|MeSH:D030342,MedGen:C0950123|MedGen:CN169374|MedGen:CN517202	criteria_provided,_multiple_submitters,_no_conflicts	Benign/Likely_benign	NC_000023.11:g.48911607G>C	SLC35A2:7355	SO:0001819|synonymous_variant,SO:0001627|intron_variant	mappedCROSSMAP|mappedUCSC|unmappedNCBI
X	48911625	238266	A	C	SNV	243817	SLC35A2-congenital_disorder_of_glycosylation|Inborn_genetic_diseases|not_provided	MONDO:MONDO:0010478,MedGen:C3806688,OMIM:300896,Orphanet:ORPHA356961|MeSH:D030342,MedGen:C0950123|MedGen:CN517202	criteria_provided,_multiple_submitters,_no_conflicts	Benign/Likely_benign	NC_000023.11:g.48911625A>C	SLC35A2:7355	SO:0001819|synonymous_variant,SO:0001627|intron_variant	mappedCROSSMAP|mappedUCSC|unmappedNCBI
X	48911636	392100	T	C	SNV	379433	SLC35A2-congenital_disorder_of_glycosylation|not_provided	MONDO:MONDO:0010478,MedGen:C3806688,OMIM:300896,Orphanet:ORPHA356961|MedGen:CN517202	criteria_provided,_multiple_submitters,_no_conflicts	Pathogenic/Likely_pathogenic	NC_000023.11:g.48911636T>C	SLC35A2:7355	SO:0001582|initiatior_codon_variant,SO:0001583|missense_variant,SO:0001627|intron_variant	mappedCROSSMAP|mappedUCSC|unmappedNCBI
X	49038417	985315	G	A	SNV	974382	Neurodevelopmental_abnormality|Inborn_genetic_diseases|INTELLECTUAL_DEVELOPMENTAL_DISORDER,_X-LINKED,_SYNDROMIC,_WITH_PIGMENTARY_MOSAICISM_AND_COARSE_FACIES	Human_Phenotype_Ontology:HP:0012759,MedGen:C4022737|MeSH:D030342,MedGen:C0950123|MedGen:C5561930,OMIM:301066	criteria_provided,_multiple_submitters,_no_conflicts	Pathogenic/Likely_pathogenic	NC_000023.11:g.49038417G>A	TFE3:7030	SO:0001583|missense_variant	mappedCROSSMAP|mappedUCSC|unmappedNCBI
X	49039291	1064791	C	T	SNV	1053154	Neurodevelopmental_disorder|INTELLECTUAL_DEVELOPMENTAL_DISORDER,_X-LINKED,_SYNDROMIC,_WITH_PIGMENTARY_MOSAICISM_AND_COARSE_FACIES|not_provided	MONDO:MONDO:0700092,MeSH:D065886,MedGen:C1535926|MedGen:C5561930,OMIM:301066|MedGen:CN517202	criteria_provided,_multiple_submitters,_no_conflicts	Pathogenic	NC_000023.11:g.49039291C>T	TFE3:7030	SO:0001583|missense_variant	mappedCROSSMAP|mappedUCSC|unmappedNCBI
X	49074880	41911	CAT	C	Indels/dup	51080	See_cases|Neurodegeneration_with_brain_iron_accumulation_5|not_provided	.|MONDO:MONDO:0010476,MedGen:C3550973,OMIM:300894,Orphanet:ORPHA329284|MedGen:CN517202	criteria_provided,_multiple_submitters,_no_conflicts	Pathogenic	NC_000023.11:g.49074881AT[1]	WDR45:11152	SO:0001589|frameshift_variant	mappedCROSSMAP|mappedUCSC|unmappedNCBI
X	49074916	681523	G	T	SNV	670943	Neurodegeneration_with_brain_iron_accumulation_5|not_provided	MONDO:MONDO:0010476,MedGen:C3550973,OMIM:300894,Orphanet:ORPHA329284|MedGen:CN517202	criteria_provided,_multiple_submitters,_no_conflicts	Benign/Likely_benign	NC_000023.11:g.49074916G>T	WDR45:11152	SO:0001627|intron_variant	mappedCROSSMAP|mappedUCSC|unmappedNCBI
X	49075165	379252	T	G	SNV	378374	Neurodegeneration_with_brain_iron_accumulation_5|Inborn_genetic_diseases|not_specified	MONDO:MONDO:0010476,MedGen:C3550973,OMIM:300894,Orphanet:ORPHA329284|MeSH:D030342,MedGen:C0950123|MedGen:CN169374	criteria_provided,_multiple_submitters,_no_conflicts	Benign/Likely_benign	NC_000023.11:g.49075165T>G	WDR45:11152	SO:0001583|missense_variant	mappedCROSSMAP|mappedUCSC|unmappedNCBI
X	49075168	1159438	C	T	SNV	1150831	Neurodegeneration_with_brain_iron_accumulation_5|not_provided	MONDO:MONDO:0010476,MedGen:C3550973,OMIM:300894,Orphanet:ORPHA329284|MedGen:CN517202	criteria_provided,_multiple_submitters,_no_conflicts	Likely_benign	NC_000023.11:g.49075168C>T	WDR45:11152	SO:0001583|missense_variant	mappedCROSSMAP|mappedUCSC|unmappedNCBI
X	49075173	290888	G	A	SNV	275125	Neurodegeneration_with_brain_iron_accumulation_5|not_specified|not_provided	MONDO:MONDO:0010476,MedGen:C3550973,OMIM:300894,Orphanet:ORPHA329284|MedGen:CN169374|MedGen:CN517202	criteria_provided,_multiple_submitters,_no_conflicts	Likely_benign	NC_000023.11:g.49075173G>A	WDR45:11152	SO:0001819|synonymous_variant	mappedCROSSMAP|mappedUCSC|unmappedNCBI
X	49075239	545700	G	C	SNV	536192	Neurodegeneration_with_brain_iron_accumulation_5|not_provided	MONDO:MONDO:0010476,MedGen:C3550973,OMIM:300894,Orphanet:ORPHA329284|MedGen:CN517202	criteria_provided,_multiple_submitters,_no_conflicts	Pathogenic	NC_000023.11:g.49075239G>C	WDR45:11152	SO:0001587|nonsense	mappedCROSSMAP|mappedUCSC|unmappedNCBI
X	49075246	212595	C	A	SNV	209074	Neurodegeneration_with_brain_iron_accumulation_5|not_specified	MONDO:MONDO:0010476,MedGen:C3550973,OMIM:300894,Orphanet:ORPHA329284|MedGen:CN169374	criteria_provided,_multiple_submitters,_no_conflicts	Uncertain_significance	NC_000023.11:g.49075246C>A	WDR45:11152	SO:0001583|missense_variant	mappedCROSSMAP|mappedUCSC|unmappedNCBI
X	49075271	282969	C	T	SNV	267206	Neurodegeneration_with_brain_iron_accumulation_5|Inborn_genetic_diseases|not_specified|not_provided	MONDO:MONDO:0010476,MedGen:C3550973,OMIM:300894,Orphanet:ORPHA329284|MeSH:D030342,MedGen:C0950123|MedGen:CN169374|MedGen:CN517202	criteria_provided,_multiple_submitters,_no_conflicts	Benign	NC_000023.11:g.49075271C>T	WDR45:11152	SO:0001583|missense_variant	mappedCROSSMAP|mappedUCSC|unmappedNCBI
X	49075351	422370	AG	A	Indels/dup	411395	Neurodegeneration_with_brain_iron_accumulation_5|not_specified	MONDO:MONDO:0010476,MedGen:C3550973,OMIM:300894,Orphanet:ORPHA329284|MedGen:CN169374	criteria_provided,_multiple_submitters,_no_conflicts	Benign/Likely_benign	NC_000023.11:g.49075356del	WDR45:11152	SO:0001627|intron_variant	mappedCROSSMAP|mappedUCSC|unmappedNCBI
X	49075352	515267	G	A	SNV	508587	Neurodegeneration_with_brain_iron_accumulation_5|not_specified	MONDO:MONDO:0010476,MedGen:C3550973,OMIM:300894,Orphanet:ORPHA329284|MedGen:CN169374	criteria_provided,_multiple_submitters,_no_conflicts	Likely_benign	NC_000023.11:g.49075352G>A	WDR45:11152	SO:0001627|intron_variant	mappedCROSSMAP|mappedUCSC|unmappedNCBI
X	49075359	941147	C	G	SNV	940564	Neurodegeneration_with_brain_iron_accumulation_5	MONDO:MONDO:0010476,MedGen:C3550973,OMIM:300894,Orphanet:ORPHA329284	criteria_provided,_multiple_submitters,_no_conflicts	Pathogenic/Likely_pathogenic	NC_000023.11:g.49075359C>G	WDR45:11152	SO:0001627|intron_variant	mappedCROSSMAP|mappedUCSC|unmappedNCBI
X	49075363	573902	C	G	SNV	572515	Neurodegeneration_with_brain_iron_accumulation_5|not_provided	MONDO:MONDO:0010476,MedGen:C3550973,OMIM:300894,Orphanet:ORPHA329284|MedGen:CN517202	criteria_provided,_multiple_submitters,_no_conflicts	Pathogenic	NC_000023.11:g.49075363C>G	WDR45:11152	SO:0001575|splice_donor_variant	mappedCROSSMAP|mappedUCSC|unmappedNCBI
X	49075363	265508	C	T	SNV	260331	Neurodegeneration_with_brain_iron_accumulation_5|Neurodegeneration_with_brain_iron_accumulation|not_provided	MONDO:MONDO:0010476,MedGen:C3550973,OMIM:300894,Orphanet:ORPHA329284|MONDO:MONDO:0018307,MedGen:CN043643,OMIM:PS234200,Orphanet:ORPHA385|MedGen:CN517202	criteria_provided,_multiple_submitters,_no_conflicts	Pathogenic	NC_000023.11:g.49075363C>T	WDR45:11152	SO:0001575|splice_donor_variant	mappedCROSSMAP|mappedUCSC|unmappedNCBI
X	49075365	996979	C	T	SNV	984716	Neurodegeneration_with_brain_iron_accumulation_5	MONDO:MONDO:0010476,MedGen:C3550973,OMIM:300894,Orphanet:ORPHA329284	criteria_provided,_multiple_submitters,_no_conflicts	Uncertain_significance	NC_000023.11:g.49075365C>T	WDR45:11152	SO:0001583|missense_variant	mappedCROSSMAP|mappedUCSC|unmappedNCBI
X	49075366	385004	G	A	SNV	380068	Neurodegeneration_with_brain_iron_accumulation_5|not_provided	MONDO:MONDO:0010476,MedGen:C3550973,OMIM:300894,Orphanet:ORPHA329284|MedGen:CN517202	criteria_provided,_multiple_submitters,_no_conflicts	Benign/Likely_benign	NC_000023.11:g.49075366G>A	WDR45:11152	SO:0001819|synonymous_variant	mappedCROSSMAP|mappedUCSC|unmappedNCBI
X	49075396	624412	AGCAAAGATATGGACAGTACCCTTATCACT	A	Indels/dup	613264	not_provided	MedGen:CN517202	criteria_provided,_multiple_submitters,_no_conflicts	Pathogenic/Likely_pathogenic	NC_000023.11:g.49075398_49075426del	WDR45:11152	SO:0001589|frameshift_variant	mappedCROSSMAP|mappedUCSC|unmappedNCBI
X	49075432	763580	G	A	SNV	774091	Neurodegeneration_with_brain_iron_accumulation_5|Inborn_genetic_diseases|not_provided	MONDO:MONDO:0010476,MedGen:C3550973,OMIM:300894,Orphanet:ORPHA329284|MeSH:D030342,MedGen:C0950123|MedGen:CN517202	criteria_provided,_multiple_submitters,_no_conflicts	Likely_benign	NC_000023.11:g.49075432G>A	WDR45:11152	SO:0001819|synonymous_variant	mappedCROSSMAP|mappedUCSC|unmappedNCBI
X	49075439	418542	AAGG	A	Indels/dup	411396	Neurodegeneration_with_brain_iron_accumulation_5|Inborn_genetic_diseases|not_provided	MONDO:MONDO:0010476,MedGen:C3550973,OMIM:300894,Orphanet:ORPHA329284|MeSH:D030342,MedGen:C0950123|MedGen:CN517202	criteria_provided,_multiple_submitters,_no_conflicts	Pathogenic/Likely_pathogenic	NC_000023.11:g.49075442GAG[1]	WDR45:11152	SO:0001822|inframe_deletion	mappedCROSSMAP|mappedUCSC|unmappedNCBI
X	49075445	493519	GA	TC	Indels/dup	486482	Neurodegeneration_with_brain_iron_accumulation_5|not_provided	MONDO:MONDO:0010476,MedGen:C3550973,OMIM:300894,Orphanet:ORPHA329284|MedGen:CN517202	criteria_provided,_multiple_submitters,_no_conflicts	Uncertain_significance	NC_000023.11:g.49075445_49075446inv	WDR45:11152	SO:0001583|missense_variant	mappedCROSSMAP|mappedUCSC|unmappedNCBI
X	49075573	41912	G	A	SNV	51081	Delayed_speech_and_language_development|Global_developmental_delay|Seizure|Absent_speech|Hypoplasia_of_the_corpus_callosum|Delayed_gross_motor_development|Neurodegeneration_with_brain_iron_accumulation_5|Inborn_genetic_diseases|not_provided	Human_Phenotype_Ontology:HP:0000750,Human_Phenotype_Ontology:HP:0002116,Human_Phenotype_Ontology:HP:0002117,Human_Phenotype_Ontology:HP:0002336,Human_Phenotype_Ontology:HP:0002399,Human_Phenotype_Ontology:HP:0002498,Human_Phenotype_Ontology:HP:0006936,Human_Phenotype_Ontology:HP:0007004,Human_Phenotype_Ontology:HP:0007127,Human_Phenotype_Ontology:HP:0007170,Human_Phenotype_Ontology:HP:0007172,Med…	criteria_provided,_multiple_submitters,_no_conflicts	Pathogenic	NC_000023.11:g.49075573G>A	WDR45:11152	SO:0001587|nonsense	mappedCROSSMAP|mappedUCSC|unmappedNCBI
X	49075575	639948	C	T	SNV	650099	See_cases|Neurodegeneration_with_brain_iron_accumulation_5	.|MONDO:MONDO:0010476,MedGen:C3550973,OMIM:300894,Orphanet:ORPHA329284	criteria_provided,_multiple_submitters,_no_conflicts	Likely_pathogenic	NC_000023.11:g.49075575C>T	WDR45:11152	SO:0001583|missense_variant	mappedCROSSMAP|mappedUCSC|unmappedNCBI
X	49075601	280866	TTG	T	Indels/dup	264899	Neurodegeneration_with_brain_iron_accumulation_5|not_provided	MONDO:MONDO:0010476,MedGen:C3550973,OMIM:300894,Orphanet:ORPHA329284|MedGen:CN517202	criteria_provided,_multiple_submitters,_no_conflicts	Pathogenic	NC_000023.11:g.49075603GT[2]	WDR45:11152	SO:0001589|frameshift_variant	mappedCROSSMAP|mappedUCSC|unmappedNCBI
X	49075609	871501	CAA	C	Indels/dup	860888	not_provided	MedGen:CN517202	criteria_provided,_multiple_submitters,_no_conflicts	Pathogenic	NC_000023.11:g.49075611_49075612del	WDR45:11152	SO:0001587|nonsense	mappedCROSSMAP|mappedUCSC|unmappedNCBI
X	49075670	503923	T	TA	Indels/dup	495900	Neurodegeneration_with_brain_iron_accumulation_5|not_provided	MONDO:MONDO:0010476,MedGen:C3550973,OMIM:300894,Orphanet:ORPHA329284|MedGen:CN517202	criteria_provided,_multiple_submitters,_no_conflicts	Pathogenic	NC_000023.11:g.49075671dup	WDR45:11152	SO:0001589|frameshift_variant	mappedCROSSMAP|mappedUCSC|unmappedNCBI
X	49075684	280097	CTA	C	Indels/dup	265165	Neurodegeneration_with_brain_iron_accumulation_5|not_provided	MONDO:MONDO:0010476,MedGen:C3550973,OMIM:300894,Orphanet:ORPHA329284|MedGen:CN517202	criteria_provided,_multiple_submitters,_no_conflicts	Pathogenic	NC_000023.11:g.49075686_49075687del	WDR45:11152	SO:0001589|frameshift_variant	mappedCROSSMAP|mappedUCSC|unmappedNCBI
X	49075703	388211	A	G	SNV	378375	Neurodegeneration_with_brain_iron_accumulation_5|not_provided	MONDO:MONDO:0010476,MedGen:C3550973,OMIM:300894,Orphanet:ORPHA329284|MedGen:CN517202	criteria_provided,_multiple_submitters,_no_conflicts	Likely_benign	NC_000023.11:g.49075703A>G	WDR45:11152	SO:0001819|synonymous_variant	mappedCROSSMAP|mappedUCSC|unmappedNCBI
X	49075704	568990	T	C	SNV	573896	Neurodegeneration_with_brain_iron_accumulation_5|Inborn_genetic_diseases|not_provided	MONDO:MONDO:0010476,MedGen:C3550973,OMIM:300894,Orphanet:ORPHA329284|MeSH:D030342,MedGen:C0950123|MedGen:CN517202	criteria_provided,_multiple_submitters,_no_conflicts	Benign/Likely_benign	NC_000023.11:g.49075704T>C	WDR45:11152	SO:0001583|missense_variant	mappedCROSSMAP|mappedUCSC|unmappedNCBI
X	49075706	511948	G	A	SNV	508681	Neurodegeneration_with_brain_iron_accumulation_5|not_specified	MONDO:MONDO:0010476,MedGen:C3550973,OMIM:300894,Orphanet:ORPHA329284|MedGen:CN169374	criteria_provided,_multiple_submitters,_no_conflicts	Benign/Likely_benign	NC_000023.11:g.49075706G>A	WDR45:11152	SO:0001819|synonymous_variant	mappedCROSSMAP|mappedUCSC|unmappedNCBI
X	49075862	488640	TCAC	T	Indels/dup	481508	Neurodegeneration_with_brain_iron_accumulation_5	MONDO:MONDO:0010476,MedGen:C3550973,OMIM:300894,Orphanet:ORPHA329284	criteria_provided,_multiple_submitters,_no_conflicts	Pathogenic/Likely_pathogenic	NC_000023.11:g.49075863CAC[1]	WDR45:11152	SO:0001575|splice_donor_variant	mappedCROSSMAP|mappedUCSC|unmappedNCBI
X	49075874	522050	G	A	SNV	512697	Neurodegeneration_with_brain_iron_accumulation_5|Inborn_genetic_diseases	MONDO:MONDO:0010476,MedGen:C3550973,OMIM:300894,Orphanet:ORPHA329284|MeSH:D030342,MedGen:C0950123	criteria_provided,_multiple_submitters,_no_conflicts	Pathogenic	NC_000023.11:g.49075874G>A	WDR45:11152	SO:0001587|nonsense	mappedCROSSMAP|mappedUCSC|unmappedNCBI
X	49075882	429786	C	T	SNV	422489	Neurodegeneration_with_brain_iron_accumulation_5|not_provided	MONDO:MONDO:0010476,MedGen:C3550973,OMIM:300894,Orphanet:ORPHA329284|MedGen:CN517202	criteria_provided,_multiple_submitters,_no_conflicts	Pathogenic/Likely_pathogenic	NC_000023.11:g.49075882C>T	WDR45:11152	SO:0001583|missense_variant	mappedCROSSMAP|mappedUCSC|unmappedNCBI
X	49075923	1327388	G	T	SNV	1317901	Neurodegeneration_with_brain_iron_accumulation_5|not_provided	MONDO:MONDO:0010476,MedGen:C3550973,OMIM:300894,Orphanet:ORPHA329284|MedGen:CN517202	criteria_provided,_multiple_submitters,_no_conflicts	Uncertain_significance	NC_000023.11:g.49075923G>T	WDR45:11152	SO:0001583|missense_variant	mappedCROSSMAP|mappedUCSC|unmappedNCBI
X	49076457	540345	C	CA	Indels/dup	534894	Neurodegeneration_with_brain_iron_accumulation_5|Inborn_genetic_diseases	MONDO:MONDO:0010476,MedGen:C3550973,OMIM:300894,Orphanet:ORPHA329284|MeSH:D030342,MedGen:C0950123	criteria_provided,_multiple_submitters,_no_conflicts	Pathogenic	NC_000023.11:g.49076460dup	WDR45:11152	SO:0001587|nonsense	mappedCROSSMAP|mappedUCSC|unmappedNCBI
X	49076469	212592	G	A	SNV	209077	X-linked_cerebral-cerebellar-coloboma_syndrome_syndrome|Neurodegeneration_with_brain_iron_accumulation_5|not_provided	MONDO:MONDO:0010464,MedGen:C3275487,OMIM:300864,Orphanet:ORPHA163961|MONDO:MONDO:0010476,MedGen:C3550973,OMIM:300894,Orphanet:ORPHA329284|MedGen:CN517202	criteria_provided,_multiple_submitters,_no_conflicts	Pathogenic/Likely_pathogenic	NC_000023.11:g.49076469G>A	WDR45:11152	SO:0001587|nonsense	mappedCROSSMAP|mappedUCSC|unmappedNCBI
X	49076477	663904	T	G	SNV	650100	Neurodegeneration_with_brain_iron_accumulation_5|Inborn_genetic_diseases	MONDO:MONDO:0010476,MedGen:C3550973,OMIM:300894,Orphanet:ORPHA329284|MeSH:D030342,MedGen:C0950123	criteria_provided,_multiple_submitters,_no_conflicts	Uncertain_significance	NC_000023.11:g.49076477T>G	WDR45:11152	SO:0001583|missense_variant	mappedCROSSMAP|mappedUCSC|unmappedNCBI
X	49076493	976755	CAT	C	Indels/dup	964905	Neurodegeneration_with_brain_iron_accumulation_5|not_provided	MONDO:MONDO:0010476,MedGen:C3550973,OMIM:300894,Orphanet:ORPHA329284|MedGen:CN517202	criteria_provided,_multiple_submitters,_no_conflicts	Pathogenic	NC_000023.11:g.49076495_49076496del	WDR45:11152	SO:0001589|frameshift_variant	mappedCROSSMAP|mappedUCSC|unmappedNCBI
X	49076515	383408	G	A	SNV	378376	Neurodegeneration_with_brain_iron_accumulation_5|Inborn_genetic_diseases|not_specified|not_provided	MONDO:MONDO:0010476,MedGen:C3550973,OMIM:300894,Orphanet:ORPHA329284|MeSH:D030342,MedGen:C0950123|MedGen:CN169374|MedGen:CN517202	criteria_provided,_multiple_submitters,_no_conflicts	Benign	NC_000023.11:g.49076515G>A	WDR45:11152	SO:0001819|synonymous_variant	mappedCROSSMAP|mappedUCSC|unmappedNCBI
X	49076642	1195397	CACTT	C	Indels/dup	1185819	not_provided	MedGen:CN517202	criteria_provided,_multiple_submitters,_no_conflicts	Pathogenic	NC_000023.11:g.49076643_49076646del	WDR45:11152	SO:0001575|splice_donor_variant	mappedCROSSMAP|mappedUCSC|unmappedNCBI
X	49076649	511357	C	T	SNV	508588	Neurodegeneration_with_brain_iron_accumulation_5|not_provided	MONDO:MONDO:0010476,MedGen:C3550973,OMIM:300894,Orphanet:ORPHA329284|MedGen:CN517202	criteria_provided,_multiple_submitters,_no_conflicts	Benign/Likely_benign	NC_000023.11:g.49076649C>T	WDR45:11152	SO:0001583|missense_variant	mappedCROSSMAP|mappedUCSC|unmappedNCBI
X	49076654	426282	C	T	SNV	415792	Neurodegeneration_with_brain_iron_accumulation_5|not_provided	MONDO:MONDO:0010476,MedGen:C3550973,OMIM:300894,Orphanet:ORPHA329284|MedGen:CN517202	criteria_provided,_multiple_submitters,_no_conflicts	Uncertain_significance	NC_000023.11:g.49076654C>T	WDR45:11152	SO:0001583|missense_variant	mappedCROSSMAP|mappedUCSC|unmappedNCBI
X	49076665	513705	A	G	SNV	508590	Neurodegeneration_with_brain_iron_accumulation_5|not_specified	MONDO:MONDO:0010476,MedGen:C3550973,OMIM:300894,Orphanet:ORPHA329284|MedGen:CN169374	criteria_provided,_multiple_submitters,_no_conflicts	Likely_benign	NC_000023.11:g.49076665A>G	WDR45:11152	SO:0001819|synonymous_variant	mappedCROSSMAP|mappedUCSC|unmappedNCBI
X	49076736	1165026	C	T	SNV	1159704	Neurodegeneration_with_brain_iron_accumulation_5|not_provided	MONDO:MONDO:0010476,MedGen:C3550973,OMIM:300894,Orphanet:ORPHA329284|MedGen:CN517202	criteria_provided,_multiple_submitters,_no_conflicts	Benign/Likely_benign	NC_000023.11:g.49076736C>T	WDR45:11152	SO:0001583|missense_variant	mappedCROSSMAP|mappedUCSC|unmappedNCBI
X	49076768	682585	G	A	SNV	671164	Neurodegeneration_with_brain_iron_accumulation_5|not_provided	MONDO:MONDO:0010476,MedGen:C3550973,OMIM:300894,Orphanet:ORPHA329284|MedGen:CN517202	criteria_provided,_multiple_submitters,_no_conflicts	Benign/Likely_benign	NC_000023.11:g.49076768G>A	WDR45:11152	SO:0001627|intron_variant	mappedCROSSMAP|mappedUCSC|unmappedNCBI
X	49077625	197791	C	A	SNV	194952	Neurodegeneration_with_brain_iron_accumulation_5|not_specified	MONDO:MONDO:0010476,MedGen:C3550973,OMIM:300894,Orphanet:ORPHA329284|MedGen:CN169374	criteria_provided,_multiple_submitters,_no_conflicts	Benign	NC_000023.11:g.49077625C>A	WDR45:11152	SO:0001627|intron_variant	mappedCROSSMAP|mappedUCSC|unmappedNCBI
X	49077642	871503	C	T	SNV	860890	Neurodegeneration_with_brain_iron_accumulation_5|not_provided	MONDO:MONDO:0010476,MedGen:C3550973,OMIM:300894,Orphanet:ORPHA329284|MedGen:CN517202	criteria_provided,_multiple_submitters,_no_conflicts	Pathogenic	NC_000023.11:g.49077642C>T	WDR45:11152	SO:0001575|splice_donor_variant	mappedCROSSMAP|mappedUCSC|unmappedNCBI
X	49077723	451036	C	T	SNV	446685	Neurodegeneration_with_brain_iron_accumulation_5|not_provided	MONDO:MONDO:0010476,MedGen:C3550973,OMIM:300894,Orphanet:ORPHA329284|MedGen:CN517202	criteria_provided,_multiple_submitters,_no_conflicts	Uncertain_significance	NC_000023.11:g.49077723C>T	WDR45:11152	SO:0001583|missense_variant	mappedCROSSMAP|mappedUCSC|unmappedNCBI
X	49077743	388310	G	A	SNV	379434	Neurodegeneration_with_brain_iron_accumulation_5|not_specified	MONDO:MONDO:0010476,MedGen:C3550973,OMIM:300894,Orphanet:ORPHA329284|MedGen:CN169374	criteria_provided,_multiple_submitters,_no_conflicts	Likely_benign	NC_000023.11:g.49077743G>A	WDR45:11152	SO:0001819|synonymous_variant	mappedCROSSMAP|mappedUCSC|unmappedNCBI
X	49077824	383865	G	A	SNV	380070	Neurodegeneration_with_brain_iron_accumulation_5|not_specified	MONDO:MONDO:0010476,MedGen:C3550973,OMIM:300894,Orphanet:ORPHA329284|MedGen:CN169374	criteria_provided,_multiple_submitters,_no_conflicts	Benign	NC_000023.11:g.49077824G>A	WDR45:11152	SO:0001627|intron_variant	mappedCROSSMAP|mappedUCSC|unmappedNCBI
X	49077867	1170598	C	T	SNV	1159707	Neurodegeneration_with_brain_iron_accumulation_5|not_provided	MONDO:MONDO:0010476,MedGen:C3550973,OMIM:300894,Orphanet:ORPHA329284|MedGen:CN517202	criteria_provided,_multiple_submitters,_no_conflicts	Benign/Likely_benign	NC_000023.11:g.49077867C>T	WDR45:11152	SO:0001583|missense_variant	mappedCROSSMAP|mappedUCSC|unmappedNCBI
X	49077868	1152849	G	A	SNV	1150836	Neurodegeneration_with_brain_iron_accumulation_5|not_specified	MONDO:MONDO:0010476,MedGen:C3550973,OMIM:300894,Orphanet:ORPHA329284|MedGen:CN169374	criteria_provided,_multiple_submitters,_no_conflicts	Likely_benign	NC_000023.11:g.49077868G>A	WDR45:11152	SO:0001819|synonymous_variant	mappedCROSSMAP|mappedUCSC|unmappedNCBI
X	49077876	660500	T	C	SNV	650101	Neurodegeneration_with_brain_iron_accumulation_5|not_provided	MONDO:MONDO:0010476,MedGen:C3550973,OMIM:300894,Orphanet:ORPHA329284|MedGen:CN517202	criteria_provided,_multiple_submitters,_no_conflicts	Uncertain_significance	NC_000023.11:g.49077876T>C	WDR45:11152	SO:0001583|missense_variant	mappedCROSSMAP|mappedUCSC|unmappedNCBI
X	49078044	620358	G	A	SNV	611949	Neurodegeneration_with_brain_iron_accumulation_5|not_provided	MONDO:MONDO:0010476,MedGen:C3550973,OMIM:300894,Orphanet:ORPHA329284|MedGen:CN517202	criteria_provided,_multiple_submitters,_no_conflicts	Pathogenic/Likely_pathogenic	NC_000023.11:g.49078044G>A	WDR45:11152	SO:0001587|nonsense	mappedCROSSMAP|mappedUCSC|unmappedNCBI
X	49078050	265291	G	A	SNV	260332	Inborn_genetic_diseases|not_provided	MeSH:D030342,MedGen:C0950123|MedGen:CN517202	criteria_provided,_multiple_submitters,_no_conflicts	Pathogenic	NC_000023.11:g.49078050G>A	WDR45:11152	SO:0001587|nonsense	mappedCROSSMAP|mappedUCSC|unmappedNCBI
X	49078058	932493	C	T	SNV	921018	Neurodegeneration_with_brain_iron_accumulation_5|not_provided	MONDO:MONDO:0010476,MedGen:C3550973,OMIM:300894,Orphanet:ORPHA329284|MedGen:CN517202	criteria_provided,_multiple_submitters,_no_conflicts	Benign/Likely_benign	NC_000023.11:g.49078058C>T	WDR45:11152	SO:0001583|missense_variant	mappedCROSSMAP|mappedUCSC|unmappedNCBI
X	49078077	280098	G	A	SNV	265026	Global_developmental_delay|Neurodegeneration_with_brain_iron_accumulation_5|Inborn_genetic_diseases|not_provided	Human_Phenotype_Ontology:HP:0000754,Human_Phenotype_Ontology:HP:0001255,Human_Phenotype_Ontology:HP:0001263,Human_Phenotype_Ontology:HP:0001277,Human_Phenotype_Ontology:HP:0001292,Human_Phenotype_Ontology:HP:0002433,Human_Phenotype_Ontology:HP:0002473,Human_Phenotype_Ontology:HP:0002532,Human_Phenotype_Ontology:HP:0006793,Human_Phenotype_Ontology:HP:0006867,Human_Phenotype_Ontology:HP:0006885,Hum…	criteria_provided,_multiple_submitters,_no_conflicts	Pathogenic	NC_000023.11:g.49078077G>A	WDR45:11152	SO:0001587|nonsense	mappedCROSSMAP|mappedUCSC|unmappedNCBI
X	49078094	620005	A	T	SNV	611452	Neurodegeneration_with_brain_iron_accumulation_5|not_provided	MONDO:MONDO:0010476,MedGen:C3550973,OMIM:300894,Orphanet:ORPHA329284|MedGen:CN517202	criteria_provided,_multiple_submitters,_no_conflicts	Pathogenic/Likely_pathogenic	NC_000023.11:g.49078094A>T	WDR45:11152	SO:0001582|initiatior_codon_variant,SO:0001583|missense_variant	mappedCROSSMAP|mappedUCSC|unmappedNCBI
X	123184533	167157	A	AG	Indels/dup	177756	Syndromic_X-linked_intellectual_disability_94|Inborn_genetic_diseases|not_specified|not_provided	MONDO:MONDO:0010402,MedGen:C2678051,OMIM:300699|MeSH:D030342,MedGen:C0950123|MedGen:CN169374|MedGen:CN517202	criteria_provided,_multiple_submitters,_no_conflicts	Benign	NC_000023.11:g.123184534dup	GRIA3:2892	SO:0001623|5_prime_UTR_variant	unmappedCROSSMAP|unmappedUCSC|unmappedNCBI
X	152846349	159451	A	G	SNV	170075	not_specified|not_provided	MedGen:CN169374|MedGen:CN517202	criteria_provided,_multiple_submitters,_no_conflicts	Benign/Likely_benign	NC_000023.11:g.152846349A>G	NSDHL:50814	SO:0001583|missense_variant	mappedCROSSMAP|mappedUCSC|unmappedNCBI
X	152850288	159450	T	G	SNV	170076	CK_syndrome|Child_syndrome|not_specified|not_provided	MONDO:MONDO:0010441,MedGen:C3151781,OMIM:300831,Orphanet:ORPHA251383|MONDO:MONDO:0010621,MedGen:C0265267,OMIM:308050,Orphanet:ORPHA139,SNOMED_CT:17608003|MedGen:CN169374|MedGen:CN517202	criteria_provided,_multiple_submitters,_no_conflicts	Benign	NC_000023.11:g.152850288T>G	NSDHL:50814	SO:0001819|synonymous_variant	mappedCROSSMAP|mappedUCSC|unmappedNCBI
X	152850430	211749	G	A	SNV	208913	not_specified|not_provided	MedGen:CN169374|MedGen:CN517202	criteria_provided,_multiple_submitters,_no_conflicts	Benign/Likely_benign	NC_000023.11:g.152850430G>A	NSDHL:50814	SO:0001627|intron_variant	mappedCROSSMAP|mappedUCSC|unmappedNCBI
X	152858808	707162	C	T	SNV	694807	Connective_tissue_disorder|not_provided	MONDO:MONDO:0003900,MedGen:C0009782|MedGen:CN517202	criteria_provided,_multiple_submitters,_no_conflicts	Benign	NC_000023.11:g.152858808C>T	NSDHL:50814	SO:0001819|synonymous_variant	mappedCROSSMAP|mappedUCSC|unmappedNCBI
X	152858858	211750	G	A	SNV	208914	not_specified|not_provided	MedGen:CN169374|MedGen:CN517202	criteria_provided,_multiple_submitters,_no_conflicts	Benign/Likely_benign	NC_000023.11:g.152858858G>A	NSDHL:50814	SO:0001583|missense_variant	mappedCROSSMAP|mappedUCSC|unmappedNCBI
X	152865933	211751	A	G	SNV	208915	not_specified|not_provided	MedGen:CN169374|MedGen:CN517202	criteria_provided,_multiple_submitters,_no_conflicts	Uncertain_significance	NC_000023.11:g.152865933A>G	NSDHL:50814	SO:0001583|missense_variant	mappedCROSSMAP|mappedUCSC|unmappedNCBI
X	152867634	211752	G	A	SNV	208916	not_specified|not_provided	MedGen:CN169374|MedGen:CN517202	criteria_provided,_multiple_submitters,_no_conflicts	Benign	NC_000023.11:g.152867634G>A	NSDHL:50814	SO:0001819|synonymous_variant	mappedCROSSMAP|mappedUCSC|unmappedNCBI
X	152868779	159455	G	A	SNV	170080	not_specified|not_provided	MedGen:CN169374|MedGen:CN517202	criteria_provided,_multiple_submitters,_no_conflicts	Likely_benign	NC_000023.11:g.152868779G>A	NSDHL:50814	SO:0001627|intron_variant	mappedCROSSMAP|mappedUCSC|unmappedNCBI
X	152868863	1302619	C	T	SNV	1292900	not_provided	MedGen:CN517202	criteria_provided,_multiple_submitters,_no_conflicts	Uncertain_significance	NC_000023.11:g.152868863C>T	NSDHL:50814	SO:0001583|missense_variant	mappedCROSSMAP|mappedUCSC|unmappedNCBI
X	152868898	436070	T	C	SNV	430683	not_specified|not_provided	MedGen:CN169374|MedGen:CN517202	criteria_provided,_multiple_submitters,_no_conflicts	Uncertain_significance	NC_000023.11:g.152868898T>C	NSDHL:50814	SO:0001583|missense_variant	mappedCROSSMAP|mappedUCSC|unmappedNCBI
X	152868936	159458	C	T	SNV	170083	Connective_tissue_disorder|not_specified|not_provided	MONDO:MONDO:0003900,MedGen:C0009782|MedGen:CN169374|MedGen:CN517202	criteria_provided,_multiple_submitters,_no_conflicts	Benign	NC_000023.11:g.152868936C>T	NSDHL:50814	SO:0001819|synonymous_variant	mappedCROSSMAP|mappedUCSC|unmappedNCBI
X	152869014	436068	C	T	SNV	430684	not_specified|not_provided	MedGen:CN169374|MedGen:CN517202	criteria_provided,_multiple_submitters,_no_conflicts	Likely_benign	NC_000023.11:g.152869014C>T	NSDHL:50814	SO:0001819|synonymous_variant	mappedCROSSMAP|mappedUCSC|unmappedNCBI
X	152869048	373975	C	G	SNV	361083	Tall_stature|High_palate|Dolichocephaly|Long_face|Hearing_impairment|Delayed_speech_and_language_development|Arachnodactyly|Joint_hypermobility|Mitral_valve_prolapse|Scoliosis|CK_syndrome|Child_syndrome	Human_Phenotype_Ontology:HP:0000098,Human_Phenotype_Ontology:HP:0001527,Human_Phenotype_Ontology:HP:0003515,Human_Phenotype_Ontology:HP:0003516,MedGen:C0241240|Human_Phenotype_Ontology:HP:0000156,Human_Phenotype_Ontology:HP:0000218,Human_Phenotype_Ontology:HP:0009080,Human_Phenotype_Ontology:HP:0009082,Human_Phenotype_Ontology:HP:0009097,MedGen:C0240635|Human_Phenotype_Ontology:HP:0000258,Human_P…	criteria_provided,_multiple_submitters,_no_conflicts	Uncertain_significance	NC_000023.11:g.152869048C>G	NSDHL:50814	SO:0001583|missense_variant	mappedCROSSMAP|mappedUCSC|unmappedNCBI
X	152869048	159448	C	T	SNV	170084	Connective_tissue_disorder|CK_syndrome|not_specified|not_provided	MONDO:MONDO:0003900,MedGen:C0009782|MONDO:MONDO:0010441,MedGen:C3151781,OMIM:300831,Orphanet:ORPHA251383|MedGen:CN169374|MedGen:CN517202	criteria_provided,_multiple_submitters,_no_conflicts	Benign	NC_000023.11:g.152869048C>T	NSDHL:50814	SO:0001819|synonymous_variant	mappedCROSSMAP|mappedUCSC|unmappedNCBI
X	152869080	1336123	C	T	SNV	1327135	not_specified|not_provided	MedGen:CN169374|MedGen:CN517202	criteria_provided,_multiple_submitters,_no_conflicts	Likely_benign	NC_000023.11:g.152869080C>T	NSDHL:50814	SO:0001819|synonymous_variant	mappedCROSSMAP|mappedUCSC|unmappedNCBI

## Sheet: Table S3
#Chr	Start	ID	Ref	Alt	Type	CLNALLELEID	CLNDN	CLNDISDB	CLNREVSTAT	CLNSIG	CLNHGVS	GENEINFO	MC	Liftover tools
2	73448097	210124	TCTC	T	Indels/dup	207017	Alstrom_syndrome|not_specified|not_provided	MONDO:MONDO:0008763,MedGen:C0268425,OMIM:203800,Orphanet:ORPHA64,SNOMED_CT:63702009|MedGen:CN169374|MedGen:CN517202	criteria_provided,_multiple_submitters,_no_conflicts	Benign/Likely_benign	NC_000002.12:g.73448098CTC[1]	ALMS1:7840	SO:0001822|inframe_deletion	unmappedCROSSMAP|unmappedUCSC|unmappedNCBI
2	178535858	196651	G	GA	Indels/dup	193812	Tibial_muscular_dystrophy|Myopathy,_myofibrillar,_9,_with_early_respiratory_failure|Autosomal_recessive_limb-girdle_muscular_dystrophy_type_2J|Early-onset_myopathy_with_fatal_cardiomyopathy|not_specified|not_provided	MONDO:MONDO:0010870,MedGen:C1838244,OMIM:600334,Orphanet:ORPHA609|MONDO:MONDO:0011362,MedGen:C1863599,OMIM:603689,Orphanet:ORPHA178464|MONDO:MONDO:0012127,MedGen:C1837342,OMIM:608807,Orphanet:ORPHA140922|MONDO:MONDO:0012714,MedGen:C2673677,OMIM:611705,Orphanet:ORPHA289377|MedGen:CN169374|MedGen:CN517202	criteria_provided,_multiple_submitters,_no_conflicts	Benign/Likely_benign	NC_000002.12:g.178535859dup	TTN:7273|TTN-AS1:100506866	SO:0001627|intron_variant	unmappedCROSSMAP|unmappedUCSC|unmappedNCBI
7	117548628	161188	G	GTT	Indels/dup	171032	Cystic_fibrosis|Inborn_genetic_diseases|not_specified|not_provided	MONDO:MONDO:0009061,MedGen:C0010674,OMIM:219700,Orphanet:ORPHA586,SNOMED_CT:190905008|MeSH:D030342,MedGen:C0950123|MedGen:CN169374|MedGen:CN517202	criteria_provided,_multiple_submitters,_no_conflicts	Benign/Likely_benign	NC_000007.14:g.117548629T[9]	CFTR:1080|CFTR-AS1:111082987	SO:0001627|intron_variant	unmappedCROSSMAP|unmappedUCSC|unmappedNCBI
12	6971047	768510	A	AG	Indels/dup	702499	Bowen-Conradi_syndrome|not_provided	MONDO:MONDO:0008879,MedGen:C1859405,OMIM:211180,Orphanet:ORPHA1270|MedGen:CN517202	criteria_provided,_multiple_submitters,_no_conflicts	Benign	NC_000012.12:g.6971049dup	EMG1:10436	SO:0001589|frameshift_variant,SO:0001619|non-coding_transcript_variant	mappedCROSSMAP|unmappedUCSC|mappedNCBI
12	21174718	440285	T	TAA	Indels/dup	433928	not_provided	MedGen:CN517202	criteria_provided,_multiple_submitters,_no_conflicts	Benign/Likely_benign	NC_000012.12:g.21174731_21174732dup	SLCO1B1:10599	SO:0001627|intron_variant	unmappedCROSSMAP|unmappedUCSC|unmappedNCBI
12	21910803	261213	T	.	SNV	254491	Hypertrichotic_osteochondrodysplasia_Cantu_type|not_specified|not_provided	MONDO:MONDO:0009406,MedGen:C0795905,OMIM:239850,Orphanet:ORPHA1517|MedGen:CN169374|MedGen:CN517202	criteria_provided,_multiple_submitters,_no_conflicts	Benign	NC_000012.12:g.21910803%3D	ABCC9:10060	SO:0001627|intron_variant	mappedCROSSMAP|unmappedUCSC|mappedNCBI
12	21910815	45384	C	.	SNV	54551	Hypertrichotic_osteochondrodysplasia_Cantu_type|Dilated_cardiomyopathy_1O|not_specified	MONDO:MONDO:0009406,MedGen:C0795905,OMIM:239850,Orphanet:ORPHA1517|MONDO:MONDO:0012062,MedGen:C1837839,OMIM:608569|MedGen:CN169374	criteria_provided,_multiple_submitters,_no_conflicts	Benign	NC_000012.12:g.21910815%3D	ABCC9:10060	SO:0001627|intron_variant	mappedCROSSMAP|unmappedUCSC|mappedNCBI
17	28400706	403460	A	.	SNV	390595	not_specified|not_provided	MedGen:CN169374|MedGen:CN517202	criteria_provided,_multiple_submitters,_no_conflicts	Benign	NC_000017.11:g.28400706%3D	SARM1:23098|SLC46A1:113235	SO:0002073|no_sequence_alteration	mappedCROSSMAP|unmappedUCSC|unmappedNCBI
19	11104770	251140	C	CAGATAGTCAGTGCTCACCCACAACATTAAGGATATTCCAAATTTGAAACATTCCAAAATCAGAAAAATATTCCAACTCTGAAAATATTCCAAAATCCAAAAAAATTCAAAATCCAAAACACTTCTGGTCCCAAGCATTTTAGAGAAGGGATACTCAACCCAAAATAAGGACAGCAATTCTATAAATTGTGCTACCATCTTGCAGGTCTCAGTTTAACAGCTTTACACCTATTAGCGCACCAGTGCTCATAGCAGTGCTGGGAAATGTGTACAGATGAGGAAACTGAGGCACCGAGAGGGCAGTGGTTCAGAGTCCATGGCCCCTGACTGCTCCCCAGCCCGCCTTTCCAGGGGCCTGGCCTCACTGCGGCAGCGTCCCCGGCTATAGAATGGGCTGGT…	Indels/dup	245483	Hypercholesterolemia,_familial,_1	MONDO:MONDO:0007750,MedGen:C0745103,OMIM:143890,SNOMED_CT:397915002	criteria_provided,_multiple_submitters,_no_conflicts	Pathogenic/Likely_pathogenic	NC_000019.10:g.11104774_11112892dup	LDLR:3949	SO:0001574|splice_acceptor_variant,SO:0001575|splice_donor_variant	unmappedCROSSMAP|unmappedUCSC|unmappedNCBI
19	11430892	262567	C	.	SNV	257300	Primary_ciliary_dyskinesia_30|not_specified|not_provided	MONDO:MONDO:0014465,MedGen:C4015016,OMIM:616037|MedGen:CN169374|MedGen:CN517202	criteria_provided,_multiple_submitters,_no_conflicts	Benign	NC_000019.10:g.11430892%3D	ODAD3:115948	SO:0001627|intron_variant	mappedCROSSMAP|unmappedUCSC|mappedNCBI
21	46432237	1256693	A	AG	Indels/dup	1247476	Microcephalic_osteodysplastic_primordial_dwarfism_type_II|not_provided	MONDO:MONDO:0008872,MedGen:C0432246,OMIM:210720,Orphanet:ORPHA2637|MedGen:CN517202	criteria_provided,_multiple_submitters,_no_conflicts	Benign	NC_000021.9:g.46432238dup	PCNT:5116	SO:0001627|intron_variant	unmappedCROSSMAP|unmappedUCSC|unmappedNCBI
22	20425741	403415	G	GC	Indels/dup	390591	not_specified|not_provided	MedGen:CN169374|MedGen:CN517202	criteria_provided,_multiple_submitters,_no_conflicts	Benign	NC_000022.11:g.20425745dup	SCARF2:91179	SO:0001589|frameshift_variant	mappedCROSSMAP|unmappedUCSC|mappedNCBI
X	10523193	196261	C	CA	Indels/dup	193422	not_specified|not_provided	MedGen:CN169374|MedGen:CN517202	criteria_provided,_multiple_submitters,_no_conflicts	Benign	NC_000023.11:g.10523194dup	MID1:4281	SO:0001627|intron_variant	unmappedCROSSMAP|unmappedUCSC|unmappedNCBI
X	123184533	167157	A	AG	Indels/dup	177756	Syndromic_X-linked_intellectual_disability_94|Inborn_genetic_diseases|not_specified|not_provided	MONDO:MONDO:0010402,MedGen:C2678051,OMIM:300699|MeSH:D030342,MedGen:C0950123|MedGen:CN169374|MedGen:CN517202	criteria_provided,_multiple_submitters,_no_conflicts	Benign	NC_000023.11:g.123184534dup	GRIA3:2892	SO:0001623|5_prime_UTR_variant	unmappedCROSSMAP|unmappedUCSC|unmappedNCBI
